# Supplementary material for: Evolution of Advanced Chronic Lymphoid Leukemia Unveiled by Single-Cell Transcriptomics: A Case Report
Source: Front Oncol. 2020 Oct 30;10:584607. doi: 10.3389/fonc.2020.584607 (PMC7664833; doi:10.3389/fonc.2020.584607)
Supplement: Supplementary file 3 [file DataSheet_3.zip]

Archive with 3 entries (2 files):
- FileS1_revised.Rmd
- __MACOSX/
- __MACOSX/._FileS1_revised.Rmd
