# Supplementary material for: Evolution of Advanced Chronic Lymphoid Leukemia Unveiled by Single-Cell Transcriptomics: A Case Report
Source: Front Oncol. 2020 Oct 30;10:584607. doi: 10.3389/fonc.2020.584607 (PMC7664833; doi:10.3389/fonc.2020.584607)
Supplement: Supplementary file 3 [file DataSheet_3.zip › FileS1_revised.Rmd]

---
title: "Analysis of CLL sample"
output:
  pdf_document: default
  html_document:
    df_print: paged
---

```{r setup, include = FALSE}
knitr::opts_chunk$set(eval = FALSE)
```

```{r message=FALSE}
memory.limit(size=32000)
library(tidyverse)
library(ggthemes)
library(Seurat)
library(readxl)
library(knitr)
library(clusterProfiler) #it isactually using hypergeometric test implemented in DOSE package - enricher_internal, which is wrapper around phyper
library(ComplexHeatmap)
library(Matrix)
library(org.Hs.eg.db)
library(TxDb.Hsapiens.UCSC.hg38.knownGene)
library(clusterProfiler)
library(scales)
library(readxl)
library(gridExtra)
library(msigdbr)
library(dorothea)
txb<-TxDb.Hsapiens.UCSC.hg38.knownGene

#these are for aesthetic when plotting scale breaks in plots
floor_dec <- function(x, level=1) round(x - 5*10^(-level-1), level)
ceiling_dec <- function(x, level=1) round(x + 5*10^(-level-1), level)
get_breaks<-function(x){c(ceiling_dec(range(x)[1]),round(sum(range(x))/2,digits = 1),floor_dec(range(x)[2]))}

#and colours used for plotting
colorder <- c(few_pal()(7)[1],few_pal()(7)[3],few_pal()(7)[2])
```

Now check and download necessary external files except count tables
Gene table each cell based on CIBERSORT (https://doi.org/10.1038/nmeth.3337)
```{bash}
FILE=./cibersort.xls
if [ ! -f "$FILE" ]
then
    echo $FILE" not found. Downloading"
    wget https://static-content.springer.com/esm/art%3A10.1038%2Fnmeth.3337/MediaObjects/41592_2015_BFnmeth3337_MOESM207_ESM.xls
    mv 41592_2015_BFnmeth3337_MOESM207_ESM.xls cibersort.xls
else
    echo $FILE" found. Using local version."
fi
```

Gene table to assign cell types to each cell based on GenomicScape data https://doi.org/10.1371/journal.pcbi.1004077
```{bash}
FILE=./B_cell_stages.xls
if [ ! -f "$FILE" ]
then
    echo $FILE" not found. Downloading"
    wget https://doi.org/10.1371/journal.pcbi.1004077.s003
    mv journal.pcbi.1004077.s003 B_cell_stages.xls
else
    echo $FILE" found. Using local version."
fi
```

Rectome pathways gene sets (the ones used for publication were downloaded on 12. March 2020)
```{bash}
FILE=./ReactomePathways.gmt
if [ ! -f "$FILE" ]
then
    echo $FILE" not found. Downloading"
    wget https://reactome.org/download/current/ReactomePathways.gmt.zip
    unzip ReactomePathways.gmt.zip
else
    echo $FILE" found. Using local version."
fi

```

Healthy dataset from 10x genomics tutorial (https://icb-scanpy-tutorials.readthedocs-hosted.com/en/latest/pbmc3k.html)
```{bash include=FALSE}
DIRECTORY=./pbmc3k_filtered_gene_bc_matrices
if [ ! -d "$DIRECTORY" ]
then
    echo $DIRECTORY" not found. Downloading"
    wget http://cf.10xgenomics.com/samples/cell-exp/1.1.0/pbmc3k/pbmc3k_filtered_gene_bc_matrices.tar.gz -O pbmc3k_filtered_gene_bc_matrices.tar.gz
    echo "Extracting..."
    tar -xzf pbmc3k_filtered_gene_bc_matrices.tar.gz
else
    echo $DIRECTORY" found. Using local version."
fi
```

##Data preparation and cell filtering

Load data 
```{r message=FALSE,include = FALSE}
gc()
diagnosis<-Read10X_h5("./data/sample1_filtered_feature_bc_matrix.h5")#diagnostic sample count table
relapse<-Read10X_h5("./data/sample2_filtered_feature_bc_matrix.h5")#relapse sample count table
full<-cbind(diagnosis,relapse)
colnames(full)<-c(paste0("diagnosis_",1:ncol(diagnosis)),paste0("relapse_",1:ncol(relapse)))
full_metadata<-data.frame(collected=c(rep("diagnosis",ncol(diagnosis)),rep("relapse",ncol(relapse))))
rownames(full_metadata)<-colnames(full)
full_sample<-CreateSeuratObject(counts = full,meta.data = full_metadata)
```

get % of mitochondrial reads
```{r message=FALSE,include = FALSE}
full_sample[["percent.mt"]] <- PercentageFeatureSet(full_sample, pattern = "^MT-")
```

Now save info table (TableS1) for all cells
```{r}
cell_summary_table<-data.frame(cell_id=colnames(full_sample),mitochondrial_content=full_sample$percent.mt,collection_point=gsub("_.*$","",colnames(full_sample)), trancripts_detected=full_sample$nCount_RNA, genes_detected=full_sample$nFeature_RNA)
write.csv(cell_summary_table,file="TableS1.csv")
```

Drop mitochondrial reads
```{r message=FALSE,include = FALSE}
full_sample<-full_sample[!grepl("^MT-",rownames(full_sample)),]
```

And drop samples that are not googd enough
```{r}
full_sample<-full_sample[,full_sample$nCount_RNA>1500 & full_sample$nFeature_RNA>500 & full_sample$percent.mt<20]
```


Normalize data and run PCA
```{r message=FALSE,include = FALSE}
full_sample<-SCTransform(full_sample)
full_sample<- RunPCA(full_sample, features = VariableFeatures(full_sample))
```

Now how many dimensions to use?
```{r message=FALSE}
#DimHeatmap(full_sample, dims = 1:20, cells = 500, balanced = TRUE)
```

Maybe 13 dimensions in here?

```{r message=FALSE}
ElbowPlot(full_sample)
```
15 here...
So lets use just 15 dimensions
```{r message=FALSE}
full_sample<- FindNeighbors(full_sample, dims = 1:15)
```

OK not really clean cutoff
```{r message=FALSE, include=FALSE}
full_sample<- FindClusters(full_sample, resolution = 0.5)
full_sample<-RunUMAP(full_sample, dims = 1:15,seed.use = 42,umap.method = "umap-learn")
```

Because UMAP produce little different (rarely very different) embeddings each times it is run we check if we have the seurat object with embeddings already and if not we save it to preserve them for eventuall future reruns
```{r message=FALSE, include=FALSE}
if(file.exists("full_sample_stable")){
 load(file="full_sample_stable") 
}else{save(full_sample,file="full_sample_stable")}
```

Plot how these clusters look like and how cells from relapse and diagnosis are spread there
```{r}
ggplot(data.frame(full_sample@reductions$umap@cell.embeddings,score=full_sample$seurat_clusters),aes(x=UMAP_1,y=UMAP_2,colour=score))+geom_point(size=1.5)+theme_minimal()+scale_color_discrete(name="Clusters")+theme(axis.text =element_text(size=20),axis.title = element_text(size=30),legend.text = element_text(size=20),legend.title = element_text(size=25)) #labs(title="Clusters")
ggsave("S1A.pdf",dpi=600,width = 7, height = 7,units = "in")


ggplot(data.frame(full_sample@reductions$umap@cell.embeddings,score=full_sample$collected),aes(x=UMAP_1,y=UMAP_2,colour=score))+geom_point(size=1.5)+theme_minimal()+scale_color_few(name=NULL,labels=c(paste0("Diagnosis (n=",sum(full_sample$collected=="diagnosis"),")"), paste0("Relapse (n=",sum(full_sample$collected=="relapse"),")")))+theme(axis.text =element_text(size=20),axis.title = element_text(size=30),legend.text = element_text(size=25),legend.title = element_text(size=20),legend.justification=c(0,1), legend.position=c(0.1,0.65))

ggsave("1B.pdf",dpi=600,width = 7, height = 7,units = "in")
```

##B cells identification


Now identify cell types of these clusters
Read immune cells signatures
```{r}
cell_types <- read_excel("cibersort.xls", skip = 13)[,-c(1:2)]
gene_orderer<-function(ordering_vector,data_to_order,limit){
ordered_data<-head(data_to_order[order(ordering_vector,decreasing = TRUE)],n=limit)
return(ordered_data)
}

cell_types_sets<-apply(cell_types[,-c(1)],2,gene_orderer,data_to_order=cell_types$`Gene symbol`,limit=100)
colnames(cell_types_sets)<-colnames(cell_types)[-c(1)]
```
Add scores of these signatures to each cell
```{r include=FALSE}
scores<-apply(cell_types_sets,2,function(x){AddModuleScore(full_sample,features = list(as.character(x)))})
```

get highest score fore each cell and "identify it"
```{r}
full_scores<-sapply(scores,function(x){x$Cluster1})
score_matrix<-t(apply(full_scores,1,function(x){x==max(x)}))
```

append cluster and coordinates info
```{r}
score_frame<-data.frame(score_matrix,scores$`B cells naive`@reductions$umap@cell.embeddings,cluster=scores$`B cells naive`$seurat_clusters)
```

And get most common type in each cluster and then call that cluster is that cell type
```{r}
cluster_types<-score_frame %>% dplyr::select(-UMAP_1,-UMAP_2) %>% group_by(cluster) %>% summarise_all(sum)
#sum b cells, t cells, NK cells, macrophages
cluster_mtx_to_plot<-as.matrix(cluster_types[,-c(1)])
rownames(cluster_mtx_to_plot)<-cluster_types$cluster
cluster_mtx_to_plot<-cbind(B.cells=rowSums(cluster_mtx_to_plot[,grep("B.cells|Plasma.cells",colnames(cluster_mtx_to_plot))]),cluster_mtx_to_plot[,-c(grep("B.cells|Plasma.cells",colnames(cluster_mtx_to_plot)))])
cluster_mtx_to_plot<-cbind(T.cells=rowSums(cluster_mtx_to_plot[,grep("T.cells",colnames(cluster_mtx_to_plot))]),cluster_mtx_to_plot[,-c(grep("T.cells",colnames(cluster_mtx_to_plot)))])
cluster_mtx_to_plot<-cbind(NK.cells=rowSums(cluster_mtx_to_plot[,grep("NK.cells",colnames(cluster_mtx_to_plot))]),cluster_mtx_to_plot[,-c(grep("NK.cells",colnames(cluster_mtx_to_plot)))])
cluster_mtx_to_plot<-cbind(Mast.cells=rowSums(cluster_mtx_to_plot[,grep("Mast.cells",colnames(cluster_mtx_to_plot))]),cluster_mtx_to_plot[,-c(grep("Mast.cells",colnames(cluster_mtx_to_plot)))])
cluster_mtx_to_plot<-cbind(dendritic.cells=rowSums(cluster_mtx_to_plot[,grep("Dendritic.cells",colnames(cluster_mtx_to_plot))]),cluster_mtx_to_plot[,-c(grep("Dendritic.cells",colnames(cluster_mtx_to_plot)))])
cluster_mtx_to_plot<-cbind(macrophages=rowSums(cluster_mtx_to_plot[,grep("Monocytes|Macrophages",colnames(cluster_mtx_to_plot))]),cluster_mtx_to_plot[,-c(grep("Monocytes|Macrophages",colnames(cluster_mtx_to_plot)))])
#cluster_mtx_to_plot<-scale(cluster_mtx_to_plot)
#cluster_mtx_to_plot<-cluster_mtx_to_plot[,!is.na(colSums(cluster_mtx_to_plot))]

pdf(file='S1B.pdf', width=7, height=7)
heatmap(cluster_mtx_to_plot,Rowv = NA,Colv = NA,margins=c(8,5))
dev.off()
```

How this looks like in original data?
```{r}
cell_types<-apply(cluster_mtx_to_plot,1,function(x){names(x)[x==max(x)]})
cell_types_metadata<-cell_types[full_sample$seurat_clusters] # this works becatuse we have cluster names as names in
full_sample[["cell_types"]]<-cell_types_metadata

ggplot(data.frame(full_sample@reductions$umap@cell.embeddings,score=full_sample$cell_types),aes(x=UMAP_1,y=UMAP_2,colour=score))+geom_point(size=1.5)+theme_minimal()+scale_color_few(name=NULL,labels=c(paste0("B cells (n=",sum(full_sample$cell_types=="B.cells"),")"), paste0("Macrophages (n=",sum(full_sample$cell_types=="macrophages"),")"), paste0("NK cells (n=",sum(full_sample$cell_types=="NK.cells"),")"), paste0("T cells (n=",sum(full_sample$cell_types=="T.cells"),")")))+theme(axis.text =element_text(size=20),axis.title = element_text(size=30),legend.text = element_text(size=25),legend.title = element_text(size=20),legend.justification=c(0,1), legend.position=c(0.1,0.65))
ggsave("1C.pdf",dpi=600,width = 7, height = 7,units = "in")
```


And now if we classify individual cells to see how are clusters "cross contaminated" by different cell types
```{r}
cell_identity<-score_frame
cell_identity<-cbind(B.cells=rowSums(cell_identity[,grep("B.cells|Plasma.cells",colnames(cell_identity))]),cell_identity[,-c(grep("B.cells|Plasma.cells",colnames(cell_identity)))])
cell_identity<-cbind(T.cells=rowSums(cell_identity[,grep("T.cells",colnames(cell_identity))]),cell_identity[,-c(grep("T.cells",colnames(cell_identity)))])
cell_identity<-cbind(NK.cells=rowSums(cell_identity[,grep("NK.cells",colnames(cell_identity))]),cell_identity[,-c(grep("NK.cells",colnames(cell_identity)))])
cell_identity<-cbind(Mast.cells=rowSums(cell_identity[,grep("Mast.cells",colnames(cell_identity))]),cell_identity[,-c(grep("Mast.cells",colnames(cell_identity)))])
cell_identity<-cbind(dendritic.cells=rowSums(cell_identity[,grep("Dendritic.cells",colnames(cell_identity))]),cell_identity[,-c(grep("Dendritic.cells",colnames(cell_identity)))])
cell_identity<-cbind(macrophages=rowSums(cell_identity[,grep("Monocytes|Macrophages",colnames(cell_identity))]),cell_identity[,-c(grep("Monocytes|Macrophages",colnames(cell_identity)))])

cell_identity<-apply(cell_identity[,1:8],1,function(x){names(x)[x==max(x)]}) #1:8 are cell id columns rest are UMAP and stuf
full_sample[["cell_identity"]]<-cell_identity
ggplot(data.frame(full_sample@reductions$umap@cell.embeddings,score=full_sample$cell_identity),aes(x=UMAP_1,y=UMAP_2,colour=score))+geom_point(size=0.4)+theme_minimal()+labs(title="individual cell type highest score")
```

So now we can drop everyting thatis not B cell (or better said is clustered with dominantly B cell clusters) and start over
```{r}
B_seurat <- full_sample[,full_sample$cell_identity=="B.cells" & full_sample$cell_types=="B.cells"]
ggplot(data.frame(B_seurat@reductions$umap@cell.embeddings,score=B_seurat$cell_identity),aes(x=UMAP_1,y=UMAP_2,colour=score))+geom_point(size=1)+theme_minimal()+labs(title="only B cells clusters")
ggplot(data.frame(B_seurat@reductions$umap@cell.embeddings,score=B_seurat$collected),aes(x=UMAP_1,y=UMAP_2,colour=score))+geom_point(size=1)+theme_minimal()+labs(title="B cells time points")
```
 And now again- SCTransform, PCA...
```{r include=FALSE}
B_seurat<-SCTransform(B_seurat)
B_seurat<- RunPCA(B_seurat, features = VariableFeatures(B_seurat))
```

Find dimenisons most useful for clustering
```{r}
#DimHeatmap(B_seurat, dims = 1:20, cells = 500, balanced = TRUE)
```
About 14 in here

```{r}
ElbowPlot(B_seurat)
```
Abount 12 here

Now find neighbours and cluster, run umap 
```{r}
B_seurat<- FindNeighbors(B_seurat, dims = 1:12)
B_seurat<- FindClusters(B_seurat,resolution=0.5)
B_seurat<-RunUMAP(B_seurat, dims = 1:12,seed.use = 42,umap.method = "umap-learn")
```

Again as in case of full_sample we will save seurat object if does not exists to preserve embeddings
```{r include=FALSE}
if(file.exists("B_seurat_stable")){
 load(file="B_seurat_stable") 
}else{save(B_seurat,file="B_seurat_stable")}
```

## Basic cluster analysis

Plot individual identified clusters and distributions of cells from diagnosis and relapse between them
```{r}
ggplot(data.frame(B_seurat@reductions$umap@cell.embeddings,score=B_seurat$seurat_clusters),aes(x=UMAP_1,y=UMAP_2,colour=score))+geom_point(size=1)+theme_minimal()+theme(text=element_text(size=20),legend.justification=c(0,1), legend.position=c(0,1))

ggplot(data.frame(B_seurat@reductions$umap@cell.embeddings,score=B_seurat$collected),aes(x=UMAP_1,y=UMAP_2,colour=score))+geom_point(size=1.5)+theme_minimal()+theme(axis.text =element_text(size=20),axis.title = element_text(size=30),legend.text = element_text(size=25),legend.justification=c(0,1), legend.position=c(0.22,1))+scale_color_few(name=NULL,labels=c(paste0("Diagnosis (n=",sum(B_seurat$collected=="diagnosis"),")"), paste0("Relapse (n=",sum(B_seurat$collected=="relapse"),")")))#+labs(title="cluster cell types highest score")
ggsave("1Db.pdf",dpi=600,width = 7, height = 7,units = "in")
```
Just to make thigs neater lets rename clusters
```{r}
renumber<-as.character(B_seurat$seurat_clusters)
#this has to be done in order otherwise it will be a mess
renumber[renumber=="2"]<-"REL2"
renumber[renumber=="1"]<-"REL1"
renumber[renumber=="0"]<-"DIAG"
B_seurat$seurat_clusters_char<-as.factor(renumber)
```

and make names so we can easily compare DIAG vs all REL clusters 
```{r}
B_seurat[["simple_clusters"]]<-factor(gsub("[0-9]{1}$","",B_seurat$seurat_clusters_char))
```

And plot it again just to be sure we have right names for right clusters
```{r}
intern_palette<-c(few_pal()(7)[1],few_pal()(7)[2],muted(few_pal()(7)[2]),"red","blue")

ggplot(data.frame(B_seurat@reductions$umap@cell.embeddings,score=B_seurat$seurat_clusters_char),aes(x=UMAP_1,y=UMAP_2,colour=score))+geom_point(size=1.5)+theme_minimal()+theme(axis.text =element_text(size=20),axis.title = element_text(size=30),legend.text = element_text(size=25),legend.justification=c(0,1), legend.position=c(0.45,1))+scale_color_manual(name=NULL,values=intern_palette)
ggsave("1Da.pdf",dpi=600,width = 7, height = 7,units = "in")
```
Nice

So what are the ratios of cells from diagnosis and relapse in each cluster?
```{r}
cluster_proportions<-data.frame(cluster=B_seurat$seurat_clusters_char,collected=B_seurat$collected) #%>% 
c_count_plot<-ggplot(cluster_proportions,aes(x=cluster,fill=collected))+geom_bar()+theme_minimal()+scale_fill_few(palette="Light",name=NULL,labels=c("Diagnosis", "Relapse"))+coord_flip()+ scale_x_discrete(limits = rev(levels(cluster_proportions$cluster)))+theme(axis.text =element_text(size=20),axis.title = element_text(size=30),legend.text = element_text(size=25),legend.justification=c(1,0.5), legend.position=c(1,0.2))+labs(x="Cluster",y="Cell count")


fraction_plot<-ggplot(cluster_proportions,aes(x=cluster,fill=collected))+geom_bar(position = "fill")+theme_minimal()+scale_fill_few(name=NULL,labels=c("Diagnosis", "Relapse"))+coord_flip()+ scale_x_discrete(limits = rev(levels(cluster_proportions$cluster)))+theme(axis.text =element_text(size=20),axis.title = element_text(size=30),legend.text = element_text(size=25),legend.position = "none")+labs(x=NULL,y="Fraction of cells in cluster")
grid.arrange(c_count_plot,fraction_plot, nrow = 1)
g<-arrangeGrob(c_count_plot,fraction_plot, nrow = 1)
ggsave("1F.pdf",dpi=600,width = 14, height = 5,units = "in",g)

```

So it is clear that in everything in clusters REL1 and REL2 grows after treatment and DIAG cluster shrinks in absolute as well as relative numbers. So what are proportions of cells in ech cluster in each collection point?

```{r}
ggplot(cluster_proportions,aes(x=collected,fill=cluster))+geom_bar()+theme_minimal()+scale_fill_few()+coord_flip()+ scale_x_discrete(limits = rev(levels(cluster_proportions$collected)))
intern_palette<-c(few_pal()(7)[1],few_pal()(7)[2],muted(few_pal()(7)[2]),"red","blue")
ggplot(cluster_proportions,aes(x=collected,fill=cluster))+geom_bar(position="fill")+theme_minimal()+scale_fill_manual(values=intern_palette,name="Cluster")+coord_flip()+ scale_x_discrete(limits = rev(levels(cluster_proportions$collected)),labels=c("Relapse","Diagnosis"))+theme(axis.text =element_text(size=20),axis.text.y = element_text(size=30),axis.title = element_text(size=30),legend.text = element_text(size=25),legend.title = element_text(size=30))+labs(x=NULL,y="Fraction of all cells")

ggsave("1E.pdf",dpi=600,width = 14, height = 4.35,units = "in")
```
Clearly REL clusters won at relapse, but DIAG cluster is still present

## Differential expression within and between clusters


Now get genes significantly different between REL and DIAG cluster
```{r}
DR_DE<-FindMarkers(B_seurat,ident.1 = "REL",ident.2 = "DIAG",group.by = "simple_clusters")
kable(DR_DE,"markdown")
```


And save it
```{r}
write.csv(DR_DE,"TableS2.csv")
```

And now pathway signatures
```{r include=FALSE}
line_list<-list()
processFile <- function(filepath) {
    con <- file(filepath, "r")
    while ( TRUE ) {
      line <- readLines(con, n = 1)
      if ( length(line) == 0 ) {
        break
      }
      line_vec<-unlist(str_split(line,"\t"))
      line_list[[line_vec[1]]]<-line_vec[3:length(line_vec)]
    }
  
    close(con)
    return(line_list)
    }
  
reactome_pathways<-processFile("ReactomePathways.gmt")

#drop pathways for which we are missing more than 50% of genes
in_both<-sapply(reactome_pathways,function(x){length(intersect(x,rownames(B_seurat)))})
all<-sapply(reactome_pathways,function(x){length(x)})
to_keep<-in_both/all
reactome_pathways<-reactome_pathways[to_keep>=0.5]
```


And now differential expression analysis within REL cluster
```{r message=FALSE, warning=FALSE}
gc()
R_de_df<-FindMarkers(B_seurat,group.by = "seurat_clusters_char", ident.1 = "REL1", ident.2 = "REL2")
write.csv(R_de_df,file="TableS4.csv")
R_de<-rownames(R_de_df)

```

And now the enrichment
First transform Reactome pathways into format uitable for clusterProfiler
```{r include=FALSE}
gsets<-lapply(names(reactome_pathways),function(x){data.frame(name=x,gene=reactome_pathways[[x]])})
gsets<-do.call(rbind,gsets)

```

Run enrichment
```{r}
R_enrich<-enricher(R_de,TERM2GENE = gsets) #all DEGs
```

Print and plot pathways enriched for genes differentially expressed between REL1 and REL2 (showing just top 25 so it fits the figure)
```{r}
ggplot(data.frame(pathway=factor(R_enrich$ID,levels=rev(R_enrich$ID))[1:25],p_value=-log10(R_enrich$p.adjust)[1:25]),aes(x=pathway,y=p_value))+geom_col(fill=few_pal()(7)[2])+coord_flip()+theme_minimal()+labs(y="-log(FDR)",x=NULL)+scale_x_discrete(labels = function(x) str_wrap(x, width = 40))+theme(axis.text =element_text(size=20),axis.text.y = element_blank(),axis.title = element_text(size=30),panel.grid.major.y = element_blank())+geom_text(aes(label = pathway),y=0.1,hjust=-0, color = "black",size=8)
ggsave("2C.pdf",dpi=600,width = 14, height = 14,units = "in")
```

OK now pathways enriched for all genes different between DIAG and REL clusters
```{r}
RD_enrich<-enricher(rownames(DR_DE),TERM2GENE = gsets)
kable(data.frame(pathway=RD_enrich$ID,p_value=RD_enrich$p.adjust),"markdown")
write.csv(data.frame(pathway=RD_enrich$ID,p_value=RD_enrich$p.adjust),"TableSx.csv")
```
And now plot them (gradient based on https://colorbrewer2.org/#type=diverging&scheme=BrBG&n=5)
```{r}
sig_pathways<-reactome_pathways[RD_enrich$ID]
en_seurat<-B_seurat

for(i in names(sig_pathways)){
  en_seurat<-AddModuleScore(B_seurat,features=list(sig_pathways[[i]]),name="enrich")
  print(ggplot(data.frame(en_seurat@reductions$umap@cell.embeddings,score=en_seurat$enrich1),aes(x=UMAP_1,y=UMAP_2,colour=score))+geom_point()+theme_minimal()+scale_colour_gradientn(name="Score",colors=c("#7b3294","#f7f7f7","#008837"),breaks=get_breaks)+theme(axis.text =element_text(size=20),axis.title = element_text(size=30),legend.text = element_text(size=20),legend.title = element_text(size=20),legend.justification=c(0,1), legend.position=c(0.5,1)))
ggsave(paste0(gsub("\\/","",i),".pdf"),dpi=600,width = 7, height = 7,units = "in")
}
```


## B cell development stages

```{r}
B_cell_stages <- read_excel("B_cell_stages.xls", skip = 3)
```

And now take 10 genes with highest contrasts for each cell type  - naïve B cells (NBCs), centroblasts (CBs), centrocytes (CCs), memory B cells (MBCs), preplasmablasts (PrePBs), plasmablasts (PBs), early plasma cells (EPCs) and Bone Marrow plasma cells (BMPCs)
```{r}
types<-colnames(B_cell_stages)[-c(1:3)]
types_sets_table<-sapply(types,function(x){unlist(B_cell_stages[order(-unlist(B_cell_stages[,x])),"Name"])[1:30]})
```

Now identify each cell according to developmentl stage
```{r include=FALSE}
ct_seur<-B_seurat
for(i in types){
  ct_seur<<-AddModuleScore(ct_seur,features = list(types_sets_table[,i]),name=i)
}
type_table <- sapply(types,function(x){unlist(ct_seur[[paste0(x,"1")]])})
#find highest score for each cell
final_type<-apply(type_table,1,function(x){names(which(x==max(x)))})
final_type<-sapply(final_type,function(x){ifelse(length(x)==1,x,"uncertain")})
ct_seur[["final_type"]]<-final_type
```


OK and how it looks in DIAG and REL clusters?
```{r}

cluster_proportions<-data.frame(type=ct_seur$final_type,cluster=ct_seur$seurat_clusters_char,collected=ct_seur$collected)
cluster_proportions$type<-factor(cluster_proportions$type,levels=c("NBCs","CBs","CCs","MBCs","prePBs","PBs","EPCs","BMPCs"))
out_table<-cluster_proportions %>% group_by(cluster, type) %>% summarize(count=n()) %>% pivot_wider(values_from=count,names_from = cluster)

write.csv(out_table,file="cell_types.csv")
ggplot(cluster_proportions,aes(fill=type,x=cluster))+geom_bar(position="fill")+theme_minimal()+scale_fill_few(name="Cell type")+coord_flip()+ scale_x_discrete(limits = rev(levels(cluster_proportions$cluster)))+labs(x=NULL,y="of total")+theme(axis.text =element_text(size=20),axis.text.y = element_text(size=30),axis.title = element_text(size=30),legend.text = element_text(size=25),legend.title = element_text(size=30))+scale_y_continuous(labels=scales::percent)
ggsave("S1D.pdf",dpi=600,width = 14, height = 7,units = "in")
```
Now alculate if the difference between REL1 and DIAG or REL2 and DIAG is significant
```{r}
cluster_propotions_fisher<-cluster_proportions
cluster_propotions_fisher$type<-ifelse(cluster_propotions_fisher$type=="BMPCs","BMPC","other")
cluster_prop_summary<-cluster_propotions_fisher %>% group_by(type,cluster) %>%summarize(count=(n()))
mat_fish_rel1<-t(matrix(c(cluster_prop_summary$count[1],cluster_prop_summary$count[2],cluster_prop_summary$count[4],cluster_prop_summary$count[5]),ncol=2))#(BMPC in Diag, BMPC in REL1), (Other in Diag, Other in REL1)
#(BMPC in Diag, BMPC in REL1)
#(Other in Diag, Other in REL1)
mat_fish_rel2<-t(matrix(c(cluster_prop_summary$count[1],cluster_prop_summary$count[3],cluster_prop_summary$count[4],cluster_prop_summary$count[6]),ncol=2))#BMPC in Diag, BMPC in REL2, Other in Diag, Other in REL2
print("REL1 vs DIAG")
fisher.test(mat_fish_rel1)
print("REL2 vs DIAG")
fisher.test(mat_fish_rel2)
```


## CNA inferrence
And now CNVsaccording to https://github.com/broadinstitute/inferCNV/wiki

```{r}
library(infercnv)
```

```{r include=FALSE}
library(readr)
library(Matrix)
h_mat<-readMM("./filtered_gene_bc_matrices/hg19/matrix.mtx") #get healthy matrix
h_mat<-as(h_mat,"dgCMatrix") 
genes_tab <- read_table2("filtered_gene_bc_matrices/hg19/genes.tsv", col_names = FALSE)
colnames(h_mat)<-paste("healthy",1:ncol(h_mat),sep="_")
rownames(h_mat)<-unlist(genes_tab[,2])
healthy<-CreateSeuratObject(h_mat)#ok this migth not be necessary...
```
Score cells in this dataset
```{r include=FALSE}
healthy<-SCTransform(healthy)
healthy<-RunPCA(healthy, features = VariableFeatures(healthy))
healthy<-FindNeighbors(healthy,dims=1:15)
healthy<-FindClusters(healthy)
healthy<-RunUMAP(healthy,dims=1:15,umap.method = "umap-learn")
scores2<-apply(cell_types_sets,2,function(x){AddModuleScore(healthy,features = list(as.character(x)))})
```


Determine clusters and which is what cell type?
```{r}
full_scores2<-sapply(scores2,function(x){x$Cluster1})
score_matrix2<-t(apply(full_scores2,1,function(x){x==max(x)}))

score_frame2<-data.frame(score_matrix2,scores2$`B cells naive`@reductions$umap@cell.embeddings,cluster=scores2$`B cells naive`$seurat_clusters)

cluster_types2<-score_frame2 %>% dplyr::select(-UMAP_1,-UMAP_2) %>% group_by(cluster) %>% summarise_all(sum)
#sum b cells, t cells, NK cells, macrophages
cluster_mtx_to_plot2<-as.matrix(cluster_types2[,-c(1)])
rownames(cluster_mtx_to_plot2)<-cluster_types2$cluster
cluster_mtx_to_plot2<-cbind(B.cells=rowSums(cluster_mtx_to_plot2[,grep("B.cells|Plasma.cells",colnames(cluster_mtx_to_plot2))]),cluster_mtx_to_plot2[,-c(grep("B.cells|Plasma.cells",colnames(cluster_mtx_to_plot2)))])
cluster_mtx_to_plot2<-cbind(T.cells=rowSums(cluster_mtx_to_plot2[,grep("T.cells",colnames(cluster_mtx_to_plot2))]),cluster_mtx_to_plot2[,-c(grep("T.cells",colnames(cluster_mtx_to_plot2)))])
cluster_mtx_to_plot2<-cbind(NK.cells=rowSums(cluster_mtx_to_plot2[,grep("NK.cells",colnames(cluster_mtx_to_plot2))]),cluster_mtx_to_plot2[,-c(grep("NK.cells",colnames(cluster_mtx_to_plot2)))])
cluster_mtx_to_plot2<-cbind(Mast.cells=rowSums(cluster_mtx_to_plot2[,grep("Mast.cells",colnames(cluster_mtx_to_plot2))]),cluster_mtx_to_plot2[,-c(grep("Mast.cells",colnames(cluster_mtx_to_plot2)))])
cluster_mtx_to_plot2<-cbind(dendritic.cells=rowSums(cluster_mtx_to_plot2[,grep("Dendritic.cells",colnames(cluster_mtx_to_plot2))]),cluster_mtx_to_plot2[,-c(grep("Dendritic.cells",colnames(cluster_mtx_to_plot2)))])
cluster_mtx_to_plot2<-cbind(macrophages=rowSums(cluster_mtx_to_plot2[,grep("Monocytes|Macrophages",colnames(cluster_mtx_to_plot2))]),cluster_mtx_to_plot2[,-c(grep("Monocytes|Macrophages",colnames(cluster_mtx_to_plot2)))])
#cluster_mtx_to_plot2<-scale(cluster_mtx_to_plot2)
#cluster_mtx_to_plot2<-cluster_mtx_to_plot2[,!is.na(colSums(cluster_mtx_to_plot2))]
heatmap(cluster_mtx_to_plot2,Rowv = NA,Colv = NA)

```

Just look at them
```{r}
cell_identity_2<-score_frame2
cell_identity_2<-cbind(B.cells=rowSums(cell_identity_2[,grep("B.cells|Plasma.cells",colnames(cell_identity_2))]),cell_identity_2[,-c(grep("B.cells|Plasma.cells",colnames(cell_identity_2)))])
cell_identity_2<-cbind(T.cells=rowSums(cell_identity_2[,grep("T.cells",colnames(cell_identity_2))]),cell_identity_2[,-c(grep("T.cells",colnames(cell_identity_2)))])
cell_identity_2<-cbind(NK.cells=rowSums(cell_identity_2[,grep("NK.cells",colnames(cell_identity_2))]),cell_identity_2[,-c(grep("NK.cells",colnames(cell_identity_2)))])
cell_identity_2<-cbind(Mast.cells=rowSums(cell_identity_2[,grep("Mast.cells",colnames(cell_identity_2))]),cell_identity_2[,-c(grep("Mast.cells",colnames(cell_identity_2)))])
cell_identity_2<-cbind(dendritic.cells=rowSums(cell_identity_2[,grep("Dendritic.cells",colnames(cell_identity_2))]),cell_identity_2[,-c(grep("Dendritic.cells",colnames(cell_identity_2)))])
cell_identity_2<-cbind(macrophages=rowSums(cell_identity_2[,grep("Monocytes|Macrophages",colnames(cell_identity_2))]),cell_identity_2[,-c(grep("Monocytes|Macrophages",colnames(cell_identity_2)))])


final_type_2<-apply(cell_identity_2[,1:8],1,function(x){names(which(x==max(x)))})

ggplot(data.frame(score_frame2[,23:25],score=final_type_2),aes(x=UMAP_1,y=UMAP_2,colour=score))+geom_point(size=1)+theme_minimal()+labs(title="Cell types")
```

Ok so cluster 2 are B cells

```{r}
B_healthy<-healthy[,healthy$seurat_clusters==2]
```


Now combine our data from B_seurat with healthy cells
```{r}
cll_mat<-B_seurat@assays$RNA@counts
h_mat_f<-B_healthy@assays$RNA@counts
common_genes<-intersect(rownames(cll_mat),rownames(h_mat_f))
cll_mat<-cll_mat[common_genes,]
h_mat_f<-h_mat_f[common_genes,]
#just check if we have the same order of rows before merging
sum(rownames(cll_mat)==rownames(h_mat_f))
sum(rownames(cll_mat)!=rownames(h_mat_f))

full_mat<-cbind(cll_mat[,grep("diagnosis",colnames(cll_mat))],cll_mat[,grep("relapse",colnames(cll_mat))],h_mat_f)
full_mat_anno<-as.character(B_seurat$seurat_clusters_char[colnames(full_mat)])
full_mat_anno[is.na(full_mat_anno)]<-"healthy"

```
      

And infer CNAs
First we have to prepare data and annotation and filter out genes that we have probem to map between the two datasets or have problem to determine their position within genome
```{r include=FALSE}
full_mat_annotation<-as.data.frame(full_mat_anno)
rownames(full_mat_annotation)<-colnames(full_mat)
```

Map symbols to entrezids and drop genes without them
```{r include=FALSE}
full_mat_gene_order<-cbind(rownames(full_mat),mapIds(org.Hs.eg.db,rownames(full_mat),"ENTREZID","SYMBOL"))
full_mat_gene_order<-full_mat_gene_order[!is.na(full_mat_gene_order[,2]),]
```

now get chromosome, start and end for each gene
```{r include=FALSE}
full_mat_gene_order<-cbind(full_mat_gene_order,mapIds(txb,full_mat_gene_order[,2],"CDSCHROM","GENEID"))
full_mat_gene_order<-cbind(full_mat_gene_order,mapIds(txb,full_mat_gene_order[,2],"CDSSTART","GENEID"))
full_mat_gene_order<-cbind(full_mat_gene_order,mapIds(txb,full_mat_gene_order[,2],"CDSEND","GENEID"))
```

drop everything for what we do not have position or if it is not on classical chromosome - it has _ in chromosome name

```{r include=FALSE}
full_mat_gene_order<-full_mat_gene_order[!is.na(full_mat_gene_order[,3])&  !grepl("_",full_mat_gene_order[,3]),]
#and use only genes for which we have metadata
full_mat<-full_mat[full_mat_gene_order[,1],]
gene_order<-as.data.frame(full_mat_gene_order[,-c(1,2)])
colnames(gene_order)<-c("chr","start","stop")
gene_order$start<-as.numeric(as.character(gene_order$start))
gene_order$stop<-as.numeric(as.character(gene_order$stop))
```

And finally infer those CNAs
```{r include=FALSE}
# infercnv_obj <- CreateInfercnvObject(raw_counts_matrix=full_mat,
#                                     annotations_file=full_mat_annotation,
#                                     delim="\t",
#                                     gene_order_file=gene_order, ref_group_names<-c("healthy")) 

```


```{r include=FALSE}
# infercnv_obj = infercnv::run(infercnv_obj,
#                              cutoff=0.1,out_dir="./cnv", 
#                              cluster_by_groups=TRUE, 
#                              denoise=TRUE,
#                              HMM=TRUE,
#                              num_threads=7)

```

And show the result
```{r}
knitr::include_graphics("./cnv2/infercnv.png")
```


Ok and now... Lets make an average profile for each cluster
```{r}
inf_cnv_obs<-read.delim("./cnv2/infercnv.preliminary.observations.txt",sep=" ")
cnv_anno<-full_mat_annotation[rownames(full_mat_annotation) %in% colnames(inf_cnv_obs),]
names(cnv_anno)<-rownames(full_mat_annotation)[rownames(full_mat_annotation) %in% colnames(inf_cnv_obs)]
cnv_to_heat<-list()
for(i in c("diagnosis","relapse")){
  for(j in unique(full_mat_annotation[,1])){
    ##print(i)
    #print(j)
    sample_in_i<-colnames(inf_cnv_obs)[grepl(i,colnames(inf_cnv_obs))]
    sample_in_j<-names(cnv_anno)[cnv_anno==j]
    mat_out<-inf_cnv_obs[,(colnames(inf_cnv_obs) %in% sample_in_i) & (colnames(inf_cnv_obs) %in% sample_in_j)]
    cnv_to_heat[[paste(i,j)]]<-rowMeans(mat_out)
  }
}

cell_counts<-data.frame(treatment=gsub("_.*$","",names(cnv_anno)),cluster=cnv_anno) %>% group_by(treatment,cluster) %>% summarize(count=n(),full_name=paste(unique(treatment),unique(cluster),collapse=" "))
ddd<-do.call(rbind,cnv_to_heat)
ddd<-ddd[!grepl("healthy",rownames(ddd)),]
ddd<-ddd[cell_counts$full_name,]
```

And now plot it using ComplexHeatmap
```{r}
col_fun = circlize::colorRamp2(c(0.85, 0.95,1,1.05, 1.15), c("blue", "white","white","white", "red"))
ha1 <-rowAnnotation(treatment=cell_counts$treatment,col=list(treatment=c("diagnosis"=intern_palette[1],"relapse"=intern_palette[2])),gap = unit(1, "mm"),simple_anno_size = unit(1, "cm"))
ha2 <- rowAnnotation(cells = anno_barplot(cell_counts$count, gp = gpar(fill = c(intern_palette[1:3],intern_palette[1:3]),lwd=3,fontsize=10),border=FALSE, width = unit(3, "cm")))

genids<-mapIds(org.Hs.eg.db,keys=colnames(ddd),keytype = "SYMBOL",column="ENTREZID")
groms<-mapIds(txb,keys=genids,keytype = "GENEID",column="CDSCHROM")

groms<-factor(groms,levels=unique(groms)[order(as.numeric(gsub("chr","",unique(groms))))])
pdf(file="1G.pdf",width = 14, height = 9)

Heatmap(ddd,column_order = seq(1:ncol(ddd)),col = col_fun, column_labels = rep("",ncol(ddd)),right_annotation=ha2,left_annotation = ha1, row_title = NULL, row_km = 2, border = TRUE,row_names_gp = gpar(fontsize=25), row_dend_width = unit(3, "cm"),row_dend_gp = gpar(lwd=3),column_gap = unit(0, "mm"),column_split = groms, column_title_side = "bottom",column_title_rot = 90)
dev.off()
```


## resistance signature

Ok so patient had Mabthera, Fludarabine and Endoxan treatment so lets try to  signature from this paper https://doi.org/10.1016/S1470-2045(19)30503-0 - they have the same treatment a our patient! Some gene symbols have to be removed as they wee not suddiciently present in our single cell data
```{r}
comb_signature<-c("OSBPL5","MSI2","KSR2","NME1","SLC35A4","RGS10","TSPO","DCAF12","ADSL","GRN","CRLF3","TTC38","TXN","LAG3","ZNHIT1","PDE8A")
```

Calculate signature
```{r}
rit_intensities<-B_seurat@assays$SCT@data[comb_signature,]
B_seurat[["rit_intensities"]]<-scale(colSums(rit_intensities))
```

Plot it
```{r}
ggplot(data.frame(B_seurat@reductions$umap@cell.embeddings,score=B_seurat$rit_intensities),aes(x=UMAP_1,y=UMAP_2,colour=score))+geom_point(size=1)+theme_minimal()+scale_color_gradient2(name="Score",low="#7b3294",mid="#f7f7f7",high="#008837", limits=c(-3,3),breaks=c(-2,0,2))+theme(axis.text =element_text(size=20),axis.title = element_text(size=30),legend.text = element_text(size=20),legend.title = element_text(size=20),legend.justification=c(0,1), legend.position=c(0.5,1))#+labs(title="ritux_res")
ggsave("2F.pdf",dpi=600,width = 7, height = 7,units = "in")
```


This looks nice and now just plot boxplots of this

```{r}
res_df<-data.frame(cluster=B_seurat$simple_clusters,score=B_seurat$rit_intensities,collected=B_seurat$collected)

ggplot(res_df,aes(y=score,x=cluster,fill=cluster))+geom_boxplot()+theme_minimal()+scale_fill_manual(values = colorder[c(1,3)],labels=c("DIAG","REL"))+labs(y="Scaled resistance score",x=NULL)+theme(axis.text =element_text(size=20),axis.text.y = element_text(size=30),axis.title = element_text(size=30),legend.text = element_text(size=25),legend.title = element_text(size=30),legend.position = "none")#+labs(title="ritux_res")I have to reorder colours to stay consistent with other figures

ggsave("2E.pdf",dpi=600,width = 7, height = 7,units = "in")
```

And print significance

```{r}
res_df<-data.frame(score=B_seurat$rit_intensities,comb=B_seurat$simple_clusters,collected=B_seurat$collected)
res_df<-res_df[res_df$comb %in% c("REL","DIAG"),]
diagnosis_difference<-wilcox.test(score~comb,data=res_df[res_df$collected=="diagnosis",])$p.value

relapse_difference<-wilcox.test(score~comb,data=res_df[res_df$collected=="relapse",])$p.value

full_difference<-wilcox.test(score~comb,data=res_df)$p.value

diagnosis_difference
relapse_difference
full_difference
median(B_seurat$rit_intensities[B_seurat$simple_clusters=="DIAG"])-median(B_seurat$rit_intensities[B_seurat$simple_clusters=="REL"])
```

Now look at some TF targets
```{r}
#names(reactome_pathways)[grep("TP53",names(reactome_pathways))]
tf_gene<-dorothea_hs
tf_gene<-tf_gene[tf_gene$confidence %in% c("A","B","C"),]
path_tab<-msigdbr::msigdbr(species = "Homo sapiens",category="C2")

tp53<-tf_gene$target[tf_gene$tf=="TP53"]
cxcr4<-path_tab$gene_symbol[path_tab$gs_name=="PID_CXCR4_PATHWAY"]
crem<-tf_gene$target[tf_gene$tf=="CREM"]
smad2<-tf_gene$target[tf_gene$tf=="SMAD2"]
smad3<-tf_gene$target[tf_gene$tf=="SMAD3"]
nfkb1<-tf_gene$target[tf_gene$tf=="NFKB1"]
nfkb2<-tf_gene$target[tf_gene$tf=="NFKB2"]

tf_sets<-tf_gene[tf_gene$tf %in% c("TP53","CREM","SMAD2","SMAD3","NFKB1","NFKB2"),c("tf","target")]
c_set<-path_tab[path_tab$gs_name=="PID_CXCR4_PATHWAY",c("gs_name","gene_symbol")]
c_set$gs_name<-"CXCR4"
universe<-data.frame(name="universe",gene=rownames(B_seurat))
colnames(universe)<-c("name","gene")
colnames(tf_sets)<-c("name","gene")
colnames(c_set)<-c("name","gene")


tf_sets<-rbind(tf_sets,c_set,universe)
#tf_sets<-rbind(tf_sets,c_set)

tf_de_output<-enricher(rownames(DR_DE),TERM2GENE = tf_sets)
as.data.frame(tf_de_output)
```

```{r}
DR_DE[unlist(str_split(tf_de_output["CREM",]$geneID,"/")),]
DR_DE[unlist(str_split(tf_de_output["TP53",]$geneID,"/")),]
DR_DE[unlist(str_split(tf_de_output["NFKB1",]$geneID,"/")),]

```

```{r}
kable(tf_de_output[,c("ID","pvalue","p.adjust","qvalue")])

ggplot(ccc,aes(x=orig.ident,y=tp531,fill=orig.ident))+geom_boxplot()+labs(title = "TP53", y="Score",x="")+theme_minimal()+scale_fill_few()+theme(legend.position = "none")
ggplot(ccc,aes(x=orig.ident,y=crem1,fill=orig.ident))+geom_boxplot()+geom_boxplot()+labs(title = "CREM", y="Score",x="")+theme_minimal()+scale_fill_few()+theme(legend.position = "none")
ggplot(ccc,aes(x=orig.ident,y=nfkb11,fill=orig.ident))+geom_boxplot()+geom_boxplot()+labs(title = "NFKB1", y="Score",x="")+theme_minimal()+scale_fill_few()+theme(legend.position = "none")
```
