# Supplementary material for: Evolution of Advanced Chronic Lymphoid Leukemia Unveiled by Single-Cell Transcriptomics: A Case Report
Source: Front Oncol. 2020 Oct 30;10:584607. doi: 10.3389/fonc.2020.584607 (PMC7664833; doi:10.3389/fonc.2020.584607)
Supplement: Supplementary file 5 [file Table_1.xlsx]

## Sheet: Table_S1
cell_id	mitochondrial_%	collection_point	trancripts_detected	genes_detected
diagnosis_1	10.5544	diagnosis	2435	1118
diagnosis_2	17.1886	diagnosis	1437	828
diagnosis_3	9.44043	diagnosis	2627	1128
diagnosis_4	21.0957	diagnosis	1588	778
diagnosis_5	9.10059	diagnosis	1879	1012
diagnosis_6	6.68724	diagnosis	1944	1020
diagnosis_7	8.93439	diagnosis	2149	1009
diagnosis_8	11.7271	diagnosis	1407	794
diagnosis_9	15.3303	diagnosis	1983	1147
diagnosis_10	10.563	diagnosis	2007	936
diagnosis_11	8.52308	diagnosis	4787	1751
diagnosis_12	10.178	diagnosis	5001	1777
diagnosis_13	8.94502	diagnosis	3365	1504
diagnosis_14	12.5691	diagnosis	3620	1668
diagnosis_15	11.0429	diagnosis	1793	984
diagnosis_16	10.3139	diagnosis	5129	1904
diagnosis_17	8.87218	diagnosis	1995	855
diagnosis_18	10.2522	diagnosis	2419	1166
diagnosis_19	12.39	diagnosis	1364	731
diagnosis_20	12.967	diagnosis	2275	1144
diagnosis_21	6.85613	diagnosis	2815	1438
diagnosis_22	7.48503	diagnosis	3674	1626
diagnosis_23	8.52947	diagnosis	5311	1916
diagnosis_24	8.38738	diagnosis	2313	1140
diagnosis_25	6.81818	diagnosis	2816	1459
diagnosis_26	7.24971	diagnosis	3476	1396
diagnosis_27	17.9197	diagnosis	971	499
diagnosis_28	8.73742	diagnosis	4372	1921
diagnosis_29	11.8734	diagnosis	2653	1353
diagnosis_30	6.9202	diagnosis	3208	1450
diagnosis_31	12.6717	diagnosis	1602	915
diagnosis_32	11.1111	diagnosis	3051	1501
diagnosis_33	11.8624	diagnosis	4156	1751
diagnosis_34	9.41753	diagnosis	1837	1037
diagnosis_35	12.3547	diagnosis	2323	1056
diagnosis_36	27.4317	diagnosis	915	454
diagnosis_37	45.9555	diagnosis	853	371
diagnosis_38	8.6225	diagnosis	951	608
diagnosis_39	8.14711	diagnosis	2148	1154
diagnosis_40	12.4031	diagnosis	3225	1488
diagnosis_41	10.8943	diagnosis	3075	1379
diagnosis_42	9.52481	diagnosis	4756	2021
diagnosis_43	11.2676	diagnosis	1633	948
diagnosis_44	9.78261	diagnosis	2024	1012
diagnosis_45	15.0886	diagnosis	3274	1382
diagnosis_46	12.0306	diagnosis	3142	1441
diagnosis_47	12.0986	diagnosis	3083	1360
diagnosis_48	57.3118	diagnosis	930	325
diagnosis_49	49.9392	diagnosis	823	332
diagnosis_50	8.43373	diagnosis	1909	1016
diagnosis_51	10.3951	diagnosis	1645	864
diagnosis_52	31.549	diagnosis	878	401
diagnosis_53	10.4995	diagnosis	1962	996
diagnosis_54	9.11854	diagnosis	658	442
diagnosis_55	8.20757	diagnosis	3777	1667
diagnosis_56	11.8899	diagnosis	3995	1381
diagnosis_57	8.07175	diagnosis	2007	908
diagnosis_58	6.93467	diagnosis	1990	992
diagnosis_59	11.0616	diagnosis	2468	1176
diagnosis_60	8.1557	diagnosis	2158	996
diagnosis_61	10.8547	diagnosis	4247	1738
diagnosis_62	15.0435	diagnosis	4600	1863
diagnosis_63	12.7946	diagnosis	7722	2617
diagnosis_64	15.3846	diagnosis	1274	678
diagnosis_65	9.41371	diagnosis	2422	1168
diagnosis_66	15.2321	diagnosis	3683	1536
diagnosis_67	12.1271	diagnosis	1542	778
diagnosis_68	10.097	diagnosis	2991	1438
diagnosis_69	9.0941	diagnosis	2848	1350
diagnosis_70	12.4464	diagnosis	932	571
diagnosis_71	8.742	diagnosis	1407	788
diagnosis_72	7.31402	diagnosis	5592	2174
diagnosis_73	8.54586	diagnosis	2235	1089
diagnosis_74	9.0011	diagnosis	911	538
diagnosis_75	7.89749	diagnosis	1912	1026
diagnosis_76	9.18797	diagnosis	3091	1466
diagnosis_77	9.85646	diagnosis	2090	1063
diagnosis_78	9.88641	diagnosis	2377	1216
diagnosis_79	9.72222	diagnosis	1728	905
diagnosis_80	8.13303	diagnosis	3037	1253
diagnosis_81	11.3855	diagnosis	729	487
diagnosis_82	8.73051	diagnosis	2245	1040
diagnosis_83	14.0496	diagnosis	2541	1207
diagnosis_84	48.4917	diagnosis	1326	451
diagnosis_85	13.6849	diagnosis	1593	816
diagnosis_86	13.0045	diagnosis	1338	680
diagnosis_87	7.16113	diagnosis	2737	1364
diagnosis_88	13.4943	diagnosis	1408	664
diagnosis_89	15.3369	diagnosis	3547	1507
diagnosis_90	10.1396	diagnosis	1647	793
diagnosis_91	8.12632	diagnosis	2375	1181
diagnosis_92	12.2604	diagnosis	4070	1596
diagnosis_93	41.1498	diagnosis	661	316
diagnosis_94	11.1027	diagnosis	1324	728
diagnosis_95	7.30079	diagnosis	2397	1213
diagnosis_96	8.76289	diagnosis	3298	1417
diagnosis_97	7.87418	diagnosis	4737	2053
diagnosis_98	8.29854	diagnosis	5748	2194
diagnosis_99	9.17147	diagnosis	2257	1032
diagnosis_100	12.6755	diagnosis	5057	1819
diagnosis_101	7.89278	diagnosis	2686	1413
diagnosis_102	5.30273	diagnosis	2527	1278
diagnosis_103	11.8368	diagnosis	3996	1628
diagnosis_104	7.56713	diagnosis	1229	643
diagnosis_105	8.8349	diagnosis	1811	906
diagnosis_106	10.8381	diagnosis	2971	1376
diagnosis_107	9.08333	diagnosis	3600	1599
diagnosis_108	7.43302	diagnosis	1157	674
diagnosis_109	11.2004	diagnosis	1866	960
diagnosis_110	11.0254	diagnosis	1814	948
diagnosis_111	9.86251	diagnosis	3782	1728
diagnosis_112	9.1954	diagnosis	1740	930
diagnosis_113	43.7328	diagnosis	1452	589
diagnosis_114	19.6047	diagnosis	1265	686
diagnosis_115	10.0737	diagnosis	2035	1009
diagnosis_116	7.54032	diagnosis	2480	1239
diagnosis_117	8.713	diagnosis	7770	2755
diagnosis_118	10.7646	diagnosis	994	634
diagnosis_119	14.6739	diagnosis	2024	1009
diagnosis_120	11.3595	diagnosis	3266	1327
diagnosis_121	15.1825	diagnosis	2931	1491
diagnosis_122	8.78049	diagnosis	1640	797
diagnosis_123	10.0048	diagnosis	2089	1049
diagnosis_124	6.78643	diagnosis	2505	1228
diagnosis_125	12.787	diagnosis	2831	1258
diagnosis_126	10.0452	diagnosis	1991	1011
diagnosis_127	9.6707	diagnosis	2399	1191
diagnosis_128	7.10579	diagnosis	2505	1407
diagnosis_129	11.577	diagnosis	1097	659
diagnosis_130	29.5306	diagnosis	1832	689
diagnosis_131	9.48325	diagnosis	1761	977
diagnosis_132	10.0375	diagnosis	2401	1214
diagnosis_133	10.3648	diagnosis	6387	2256
diagnosis_134	14.5188	diagnosis	4904	1733
diagnosis_135	9.14102	diagnosis	2177	1175
diagnosis_136	10.2662	diagnosis	2630	1163
diagnosis_137	11.5921	diagnosis	3511	1640
diagnosis_138	12.881	diagnosis	2034	1006
diagnosis_139	6.92343	diagnosis	2181	921
diagnosis_140	9.39759	diagnosis	2490	1174
diagnosis_141	9.2154	diagnosis	2702	1377
diagnosis_142	7.65612	diagnosis	2338	1172
diagnosis_143	10.2904	diagnosis	8231	2915
diagnosis_144	8.65693	diagnosis	2807	1282
diagnosis_145	8.95522	diagnosis	3283	1361
diagnosis_146	30.8282	diagnosis	1304	601
diagnosis_147	5.98837	diagnosis	3440	1507
diagnosis_148	8.50561	diagnosis	3386	1583
diagnosis_149	8.79927	diagnosis	2182	1130
diagnosis_150	21.4776	diagnosis	4223	1751
diagnosis_151	11.484	diagnosis	4023	1522
diagnosis_152	8.45725	diagnosis	2152	1159
diagnosis_153	9.92279	diagnosis	3497	1592
diagnosis_154	11.5436	diagnosis	745	492
diagnosis_155	16.3672	diagnosis	2059	967
diagnosis_156	13.382	diagnosis	1644	817
diagnosis_157	13.1842	diagnosis	5992	2140
diagnosis_158	11.6455	diagnosis	2516	1275
diagnosis_159	10.5263	diagnosis	3002	1184
diagnosis_160	12.9598	diagnosis	4159	1708
diagnosis_161	10.5984	diagnosis	2189	1085
diagnosis_162	11.3951	diagnosis	3756	1816
diagnosis_163	10.2188	diagnosis	4159	1763
diagnosis_164	8.59375	diagnosis	1664	972
diagnosis_165	11.9449	diagnosis	12340	3801
diagnosis_166	51.421	diagnosis	1513	518
diagnosis_167	7.72801	diagnosis	4309	1564
diagnosis_168	10.3638	diagnosis	1814	995
diagnosis_169	65.7074	diagnosis	1251	329
diagnosis_170	7.55425	diagnosis	3733	1781
diagnosis_171	11.9034	diagnosis	1697	864
diagnosis_172	7.31988	diagnosis	1735	958
diagnosis_173	7.90514	diagnosis	2024	1068
diagnosis_174	10.7866	diagnosis	4348	1899
diagnosis_175	16.0988	diagnosis	1174	679
diagnosis_176	12.662	diagnosis	3317	1436
diagnosis_177	9.47368	diagnosis	2090	1048
diagnosis_178	9.84628	diagnosis	2407	1167
diagnosis_179	11.5987	diagnosis	4466	1844
diagnosis_180	11.6555	diagnosis	1939	1043
diagnosis_181	10.0921	diagnosis	2279	1132
diagnosis_182	11.8241	diagnosis	2478	1204
diagnosis_183	15.3846	diagnosis	1391	717
diagnosis_184	37.4194	diagnosis	775	331
diagnosis_185	7.51979	diagnosis	3032	1320
diagnosis_186	7.60177	diagnosis	2039	959
diagnosis_187	15.7867	diagnosis	3731	1730
diagnosis_188	8.1422	diagnosis	2616	1232
diagnosis_189	6.17907	diagnosis	1586	908
diagnosis_190	10.2538	diagnosis	1931	1088
diagnosis_191	6.09687	diagnosis	3510	1378
diagnosis_192	7.66488	diagnosis	2244	1013
diagnosis_193	12.2995	diagnosis	3179	1560
diagnosis_194	22.786	diagnosis	1084	594
diagnosis_195	12.2439	diagnosis	4198	1743
diagnosis_196	11.8343	diagnosis	4056	1587
diagnosis_197	6.63185	diagnosis	1915	831
diagnosis_198	9.03887	diagnosis	3319	1331
diagnosis_199	9.91351	diagnosis	1503	795
diagnosis_200	8.62069	diagnosis	1450	783
diagnosis_201	9.02163	diagnosis	4068	1653
diagnosis_202	12.8242	diagnosis	694	454
diagnosis_203	51.2221	diagnosis	941	361
diagnosis_204	10.0025	diagnosis	7868	2998
diagnosis_205	13.1891	diagnosis	2449	1124
diagnosis_206	10.149	diagnosis	6040	2297
diagnosis_207	7.60181	diagnosis	2210	1053
diagnosis_208	16.2866	diagnosis	4605	1854
diagnosis_209	8.18519	diagnosis	2700	1368
diagnosis_210	10.0933	diagnosis	2893	1208
diagnosis_211	17.0109	diagnosis	2857	1191
diagnosis_212	9.45851	diagnosis	2844	1389
diagnosis_213	14.6459	diagnosis	3332	1385
diagnosis_214	9.2869	diagnosis	2412	1153
diagnosis_215	9.82759	diagnosis	1740	948
diagnosis_216	6.98132	diagnosis	1017	598
diagnosis_217	11.9266	diagnosis	1635	867
diagnosis_218	10.2317	diagnosis	2072	1149
diagnosis_219	7.65749	diagnosis	2651	1258
diagnosis_220	7.39198	diagnosis	1921	1016
diagnosis_221	11.1463	diagnosis	1893	1025
diagnosis_222	56.8785	diagnosis	1621	490
diagnosis_223	10.5223	diagnosis	1302	731
diagnosis_224	8.07047	diagnosis	3519	1462
diagnosis_225	9.71958	diagnosis	3673	1607
diagnosis_226	49.2417	diagnosis	1121	377
diagnosis_227	6.86275	diagnosis	1224	675
diagnosis_228	7.16195	diagnosis	5613	1909
diagnosis_229	10.5691	diagnosis	2214	1034
diagnosis_230	10.0902	diagnosis	2993	1353
diagnosis_231	10.6118	diagnosis	2893	1429
diagnosis_232	13.3506	diagnosis	3483	1279
diagnosis_233	11.3119	diagnosis	1494	863
diagnosis_234	20	diagnosis	815	470
diagnosis_235	9.39485	diagnosis	5982	2218
diagnosis_236	6.9726	diagnosis	7300	2720
diagnosis_237	6.60112	diagnosis	5696	2120
diagnosis_238	7.93974	diagnosis	2456	1192
diagnosis_239	7.5219	diagnosis	3882	1739
diagnosis_240	9.47403	diagnosis	3061	1470
diagnosis_241	10.2175	diagnosis	5471	2184
diagnosis_242	10.6736	diagnosis	1930	927
diagnosis_243	6.74502	diagnosis	1957	1073
diagnosis_244	6.97875	diagnosis	3482	1380
diagnosis_245	7.99562	diagnosis	1826	1009
diagnosis_246	31.25	diagnosis	816	394
diagnosis_247	9.71	diagnosis	3069	1235
diagnosis_248	9.96857	diagnosis	2227	1105
diagnosis_249	7.4672	diagnosis	1982	944
diagnosis_250	5.88547	diagnosis	1886	825
diagnosis_251	9.6627	diagnosis	6137	2083
diagnosis_252	16.1227	diagnosis	1011	458
diagnosis_253	13.0672	diagnosis	2931	1319
diagnosis_254	14.4382	diagnosis	3747	1736
diagnosis_255	5.94013	diagnosis	2138	1144
diagnosis_256	6.39439	diagnosis	2424	1227
diagnosis_257	11.7248	diagnosis	2209	1098
diagnosis_258	10.0421	diagnosis	1902	929
diagnosis_259	8.2691	diagnosis	2854	1338
diagnosis_260	7.50988	diagnosis	1771	901
diagnosis_261	8.30601	diagnosis	2745	1377
diagnosis_262	10.2912	diagnosis	1992	934
diagnosis_263	10.8794	diagnosis	2206	1217
diagnosis_264	8.75203	diagnosis	1851	919
diagnosis_265	6.77533	diagnosis	3129	1381
diagnosis_266	10.5643	diagnosis	1524	761
diagnosis_267	11.0555	diagnosis	2397	1279
diagnosis_268	6.50669	diagnosis	2167	1181
diagnosis_269	11.3786	diagnosis	1828	946
diagnosis_270	8.58401	diagnosis	5452	2358
diagnosis_271	39.9293	diagnosis	1132	482
diagnosis_272	6.65516	diagnosis	4057	1665
diagnosis_273	12.8102	diagnosis	3466	1567
diagnosis_274	9.62925	diagnosis	3884	1636
diagnosis_275	14.9268	diagnosis	4167	1748
diagnosis_276	10.852	diagnosis	5188	2033
diagnosis_277	5.92388	diagnosis	3258	1532
diagnosis_278	9.35795	diagnosis	4766	1839
diagnosis_279	10.22	diagnosis	4501	1912
diagnosis_280	11.2771	diagnosis	4150	1777
diagnosis_281	35.7562	diagnosis	853	406
diagnosis_282	8.21037	diagnosis	2643	1316
diagnosis_283	8.66105	diagnosis	2136	1139
diagnosis_284	10.2426	diagnosis	2597	1234
diagnosis_285	9.31926	diagnosis	2747	1207
diagnosis_286	9.45414	diagnosis	1777	949
diagnosis_287	6.00581	diagnosis	3097	1483
diagnosis_288	8.87405	diagnosis	3144	1413
diagnosis_289	23.5537	diagnosis	968	477
diagnosis_290	10.4938	diagnosis	2268	1131
diagnosis_291	10.8388	diagnosis	2611	1247
diagnosis_292	10.1469	diagnosis	1498	846
diagnosis_293	11.7695	diagnosis	1215	673
diagnosis_294	12.8144	diagnosis	3340	1393
diagnosis_295	13.5503	diagnosis	2059	1055
diagnosis_296	11.322	diagnosis	1475	728
diagnosis_297	9.62356	diagnosis	3294	1542
diagnosis_298	11.4825	diagnosis	3231	1608
diagnosis_299	12.472	diagnosis	1339	748
diagnosis_300	9.98825	diagnosis	4255	1718
diagnosis_301	13.0472	diagnosis	2353	1196
diagnosis_302	10.1535	diagnosis	3388	1529
diagnosis_303	9.10804	diagnosis	1592	886
diagnosis_304	11.3533	diagnosis	3074	1365
diagnosis_305	9.52381	diagnosis	3759	1619
diagnosis_306	10.4603	diagnosis	3585	1567
diagnosis_307	9.70089	diagnosis	2474	1219
diagnosis_308	11.573	diagnosis	2117	1074
diagnosis_309	17.9004	diagnosis	743	486
diagnosis_310	37.5	diagnosis	984	465
diagnosis_311	9.53881	diagnosis	4445	1956
diagnosis_312	10.5053	diagnosis	1999	1034
diagnosis_313	6.683	diagnosis	2858	1101
diagnosis_314	10.4139	diagnosis	2247	1081
diagnosis_315	7.65734	diagnosis	2860	1295
diagnosis_316	5.67151	diagnosis	2204	980
diagnosis_317	12.2006	diagnosis	4467	1866
diagnosis_318	7.99712	diagnosis	1388	697
diagnosis_319	24.8601	diagnosis	3037	1249
diagnosis_320	5.44791	diagnosis	7122	2232
diagnosis_321	10.9833	diagnosis	2522	1172
diagnosis_322	9.28962	diagnosis	2013	1103
diagnosis_323	6.81818	diagnosis	2068	1083
diagnosis_324	9.57816	diagnosis	2015	992
diagnosis_325	10.0379	diagnosis	2112	1067
diagnosis_326	10.4068	diagnosis	2950	1506
diagnosis_327	13.1924	diagnosis	2365	1022
diagnosis_328	9.38381	diagnosis	2483	1169
diagnosis_329	7.5419	diagnosis	1432	771
diagnosis_330	9.87251	diagnosis	3059	1364
diagnosis_331	9.62156	diagnosis	5602	2318
diagnosis_332	8.97436	diagnosis	1716	863
diagnosis_333	10.3055	diagnosis	1931	1000
diagnosis_334	7.47585	diagnosis	2381	1252
diagnosis_335	19.9048	diagnosis	2522	1180
diagnosis_336	10.2207	diagnosis	3307	1465
diagnosis_337	5.38145	diagnosis	3159	1405
diagnosis_338	9.34066	diagnosis	2912	1265
diagnosis_339	8.53134	diagnosis	5345	2198
diagnosis_340	14.4873	diagnosis	6875	2492
diagnosis_341	46	diagnosis	900	359
diagnosis_342	9.34473	diagnosis	1755	939
diagnosis_343	8.05861	diagnosis	2730	1333
diagnosis_344	20.9473	diagnosis	2998	1192
diagnosis_345	7.9929	diagnosis	4504	1685
diagnosis_346	8.39132	diagnosis	2443	1120
diagnosis_347	6.39823	diagnosis	1813	1015
diagnosis_348	10.9522	diagnosis	6291	2154
diagnosis_349	11.9696	diagnosis	3818	1630
diagnosis_350	10.322	diagnosis	2112	1048
diagnosis_351	8.15241	diagnosis	2257	1126
diagnosis_352	6.03648	diagnosis	3015	1519
diagnosis_353	8.94053	diagnosis	2539	1279
diagnosis_354	5.33611	diagnosis	1443	786
diagnosis_355	9.93621	diagnosis	4076	1900
diagnosis_356	6.72363	diagnosis	2692	1221
diagnosis_357	10.6461	diagnosis	2461	1161
diagnosis_358	8.8602	diagnosis	2246	1193
diagnosis_359	7.83995	diagnosis	3074	1383
diagnosis_360	9.38385	diagnosis	2824	1190
diagnosis_361	8.71656	diagnosis	4784	1823
diagnosis_362	5.70257	diagnosis	2683	1342
diagnosis_363	7.10034	diagnosis	2352	1238
diagnosis_364	10.231	diagnosis	4848	1654
diagnosis_365	11.4888	diagnosis	5501	2073
diagnosis_366	8.38394	diagnosis	6751	2634
diagnosis_367	8.31038	diagnosis	2178	1072
diagnosis_368	9.38522	diagnosis	3058	1476
diagnosis_369	60.3053	diagnosis	786	278
diagnosis_370	13.4347	diagnosis	2367	1173
diagnosis_371	8.02961	diagnosis	1756	1059
diagnosis_372	7.62712	diagnosis	1298	683
diagnosis_373	8.44509	diagnosis	5518	1867
diagnosis_374	8.86652	diagnosis	4173	1666
diagnosis_375	9.24062	diagnosis	1093	663
diagnosis_376	11.0482	diagnosis	3883	1409
diagnosis_377	10.6569	diagnosis	6531	2222
diagnosis_378	7.84893	diagnosis	6090	2480
diagnosis_379	10.5533	diagnosis	2928	1300
diagnosis_380	8.22174	diagnosis	3211	1344
diagnosis_381	11.7834	diagnosis	2512	1321
diagnosis_382	7.76502	diagnosis	2962	1395
diagnosis_383	7.00904	diagnosis	3096	1501
diagnosis_384	7.68854	diagnosis	2042	1092
diagnosis_385	10.0818	diagnosis	3422	1587
diagnosis_386	10.6439	diagnosis	3805	1678
diagnosis_387	10.9687	diagnosis	2808	1302
diagnosis_388	10.1525	diagnosis	2689	1213
diagnosis_389	10.8961	diagnosis	982	611
diagnosis_390	7.9602	diagnosis	1809	1011
diagnosis_391	8.91378	diagnosis	2053	1106
diagnosis_392	10.6071	diagnosis	4365	1739
diagnosis_393	8.70811	diagnosis	4536	1966
diagnosis_394	15.0244	diagnosis	2456	1196
diagnosis_395	11.5702	diagnosis	3267	1586
diagnosis_396	7.80142	diagnosis	2115	1038
diagnosis_397	6.80491	diagnosis	3424	1595
diagnosis_398	9.67537	diagnosis	1571	882
diagnosis_399	9.96688	diagnosis	3321	1471
diagnosis_400	8.18287	diagnosis	2603	1311
diagnosis_401	11.0818	diagnosis	2653	1247
diagnosis_402	7.25849	diagnosis	1915	1091
diagnosis_403	13.5279	diagnosis	1885	996
diagnosis_404	11.7865	diagnosis	1349	731
diagnosis_405	10.975	diagnosis	2041	1050
diagnosis_406	12.7049	diagnosis	1708	854
diagnosis_407	11.0269	diagnosis	2902	1259
diagnosis_408	8.16568	diagnosis	3380	1353
diagnosis_409	14.5804	diagnosis	1406	764
diagnosis_410	9.9765	diagnosis	4681	1898
diagnosis_411	10.1937	diagnosis	4542	1680
diagnosis_412	9.86053	diagnosis	3083	1400
diagnosis_413	40.38	diagnosis	1263	524
diagnosis_414	10.3687	diagnosis	2739	1385
diagnosis_415	8.92662	diagnosis	1826	888
diagnosis_416	11.5666	diagnosis	3147	1601
diagnosis_417	11.0957	diagnosis	1442	775
diagnosis_418	9.45946	diagnosis	1628	810
diagnosis_419	5.9088	diagnosis	1557	795
diagnosis_420	29.4355	diagnosis	992	504
diagnosis_421	12.7503	diagnosis	3796	1607
diagnosis_422	10.8206	diagnosis	2218	1090
diagnosis_423	12.5756	diagnosis	1654	922
diagnosis_424	8.22331	diagnosis	2651	1131
diagnosis_425	7.87589	diagnosis	1676	959
diagnosis_426	5.96708	diagnosis	2430	1239
diagnosis_427	14.0907	diagnosis	1831	850
diagnosis_428	8.67182	diagnosis	3102	1298
diagnosis_429	11.7361	diagnosis	4729	1674
diagnosis_430	10.0087	diagnosis	2288	1180
diagnosis_431	7.97729	diagnosis	3698	1577
diagnosis_432	12.2579	diagnosis	4234	1900
diagnosis_433	11.1446	diagnosis	1992	1019
diagnosis_434	10.3583	diagnosis	1535	847
diagnosis_435	21.7469	diagnosis	3343	1430
diagnosis_436	10.9871	diagnosis	1165	620
diagnosis_437	10.2984	diagnosis	1709	862
diagnosis_438	13.2649	diagnosis	4968	1714
diagnosis_439	14.4842	diagnosis	2879	1335
diagnosis_440	13.4989	diagnosis	3704	1451
diagnosis_441	9.68543	diagnosis	2416	1217
diagnosis_442	14.6196	diagnosis	2182	1059
diagnosis_443	5.57661	diagnosis	1847	715
diagnosis_444	9.46336	diagnosis	3466	1498
diagnosis_445	30.366	diagnosis	1011	550
diagnosis_446	23.0719	diagnosis	3047	1304
diagnosis_447	51.9829	diagnosis	1639	600
diagnosis_448	6.68016	diagnosis	2470	1249
diagnosis_449	9.88895	diagnosis	1891	1038
diagnosis_450	12.8281	diagnosis	2705	1300
diagnosis_451	12.2812	diagnosis	3656	1430
diagnosis_452	8.30325	diagnosis	1939	1000
diagnosis_453	35.5392	diagnosis	816	407
diagnosis_454	14.303	diagnosis	2475	1138
diagnosis_455	55.1247	diagnosis	1083	383
diagnosis_456	46.6735	diagnosis	977	373
diagnosis_457	11.1003	diagnosis	2054	1083
diagnosis_458	13.9913	diagnosis	2523	1208
diagnosis_459	9.81013	diagnosis	2212	1206
diagnosis_460	10.9029	diagnosis	6457	2356
diagnosis_461	8.66667	diagnosis	2850	1282
diagnosis_462	7.44508	diagnosis	2458	1135
diagnosis_463	9.47852	diagnosis	3049	1251
diagnosis_464	10.3957	diagnosis	1289	728
diagnosis_465	47.2414	diagnosis	870	379
diagnosis_466	8.90897	diagnosis	1549	843
diagnosis_467	11.3685	diagnosis	1856	905
diagnosis_468	8.75052	diagnosis	4834	2125
diagnosis_469	8.79656	diagnosis	3490	1462
diagnosis_470	8.8947	diagnosis	4587	1939
diagnosis_471	5.92724	diagnosis	3931	1607
diagnosis_472	8.69721	diagnosis	2794	1386
diagnosis_473	11.8881	diagnosis	2717	1228
diagnosis_474	8.4507	diagnosis	1633	808
diagnosis_475	11.4371	diagnosis	4363	1941
diagnosis_476	6.5025	diagnosis	2599	1287
diagnosis_477	9.06578	diagnosis	3618	1708
diagnosis_478	9.32509	diagnosis	1941	1022
diagnosis_479	55.6399	diagnosis	922	347
diagnosis_480	8.19267	diagnosis	2429	1208
diagnosis_481	7.69737	diagnosis	1520	774
diagnosis_482	10.4326	diagnosis	2751	1298
diagnosis_483	12.0948	diagnosis	2067	1085
diagnosis_484	12.1273	diagnosis	1979	1001
diagnosis_485	8.84354	diagnosis	2793	1329
diagnosis_486	9.7561	diagnosis	2829	1452
diagnosis_487	8.47761	diagnosis	1675	880
diagnosis_488	8.44749	diagnosis	2190	1122
diagnosis_489	8.69868	diagnosis	4311	1615
diagnosis_490	10.4054	diagnosis	1480	863
diagnosis_491	7.68929	diagnosis	2549	1060
diagnosis_492	10.0823	diagnosis	2430	1252
diagnosis_493	8.93509	diagnosis	3559	1580
diagnosis_494	7.36988	diagnosis	2171	1144
diagnosis_495	7.39364	diagnosis	7263	2316
diagnosis_496	9.30018	diagnosis	2172	832
diagnosis_497	13.3595	diagnosis	4581	1890
diagnosis_498	7.04637	diagnosis	2739	1210
diagnosis_499	7.62332	diagnosis	4014	1635
diagnosis_500	14.0114	diagnosis	6145	2148
diagnosis_501	11.6924	diagnosis	4473	1851
diagnosis_502	9.71698	diagnosis	2120	1095
diagnosis_503	13.4857	diagnosis	3589	1486
diagnosis_504	8.60692	diagnosis	1127	662
diagnosis_505	9.64654	diagnosis	2716	1402
diagnosis_506	41.4454	diagnosis	678	310
diagnosis_507	11.1165	diagnosis	2078	1022
diagnosis_508	9.84545	diagnosis	1747	966
diagnosis_509	9.97819	diagnosis	3668	1638
diagnosis_510	9.89545	diagnosis	4113	1696
diagnosis_511	8.52076	diagnosis	2312	1056
diagnosis_512	16.8689	diagnosis	824	502
diagnosis_513	5.83419	diagnosis	1954	1012
diagnosis_514	6.61741	diagnosis	3113	1479
diagnosis_515	8.38323	diagnosis	2505	1343
diagnosis_516	9.91862	diagnosis	1966	1007
diagnosis_517	9.2209	diagnosis	5455	2123
diagnosis_518	11.0212	diagnosis	6424	2161
diagnosis_519	10.6918	diagnosis	3021	1425
diagnosis_520	13.6519	diagnosis	2051	1085
diagnosis_521	6.67986	diagnosis	2021	922
diagnosis_522	9.18251	diagnosis	4367	2022
diagnosis_523	11.2017	diagnosis	2330	1154
diagnosis_524	7.42433	diagnosis	1751	892
diagnosis_525	49.2341	diagnosis	914	367
diagnosis_526	9.29163	diagnosis	3261	1489
diagnosis_527	9.86914	diagnosis	3668	1598
diagnosis_528	15.5765	diagnosis	1804	845
diagnosis_529	8.89962	diagnosis	2899	1324
diagnosis_530	8.21961	diagnosis	3151	1501
diagnosis_531	8.11782	diagnosis	2784	1222
diagnosis_532	8.85218	diagnosis	2361	1108
diagnosis_533	12.1959	diagnosis	3329	1429
diagnosis_534	6.81903	diagnosis	2669	1186
diagnosis_535	14.4997	diagnosis	3138	1360
diagnosis_536	16.5757	diagnosis	2015	1071
diagnosis_537	12.5865	diagnosis	3901	1761
diagnosis_538	13.7265	diagnosis	2018	984
diagnosis_539	5.7971	diagnosis	1311	677
diagnosis_540	11.53	diagnosis	6340	2327
diagnosis_541	11.0898	diagnosis	2083	1057
diagnosis_542	7.0609	diagnosis	1133	583
diagnosis_543	9.08551	diagnosis	1684	871
diagnosis_544	12.3023	diagnosis	2276	1188
diagnosis_545	7.20524	diagnosis	1832	1078
diagnosis_546	7.05009	diagnosis	1617	844
diagnosis_547	12.0924	diagnosis	2944	1351
diagnosis_548	10.2908	diagnosis	1788	894
diagnosis_549	24.2759	diagnosis	725	416
diagnosis_550	8.97784	diagnosis	4422	1816
diagnosis_551	7.93003	diagnosis	1715	886
diagnosis_552	6.81818	diagnosis	1672	838
diagnosis_553	7.88382	diagnosis	2892	1320
diagnosis_554	35.5128	diagnosis	780	385
diagnosis_555	8.07033	diagnosis	2218	1088
diagnosis_556	14.9856	diagnosis	694	429
diagnosis_557	11.2131	diagnosis	3050	1206
diagnosis_558	8.71905	diagnosis	2787	1267
diagnosis_559	11.629	diagnosis	2124	1131
diagnosis_560	8.32427	diagnosis	3676	1430
diagnosis_561	6.12348	diagnosis	1976	1003
diagnosis_562	9.5122	diagnosis	3280	1328
diagnosis_563	10.5296	diagnosis	3248	1224
diagnosis_564	8.48039	diagnosis	2040	1174
diagnosis_565	68.6782	diagnosis	1740	466
diagnosis_566	14.5358	diagnosis	1885	1009
diagnosis_567	11.261	diagnosis	2966	943
diagnosis_568	11.4676	diagnosis	2712	1214
diagnosis_569	8.72727	diagnosis	3300	1531
diagnosis_570	5.73349	diagnosis	2529	1187
diagnosis_571	56.0532	diagnosis	1429	512
diagnosis_572	10.0797	diagnosis	2133	1106
diagnosis_573	21.6842	diagnosis	950	537
diagnosis_574	8.79802	diagnosis	2421	1167
diagnosis_575	7.56597	diagnosis	3714	1559
diagnosis_576	8.57867	diagnosis	5129	2094
diagnosis_577	7.23205	diagnosis	5766	2062
diagnosis_578	12.3053	diagnosis	3852	1528
diagnosis_579	12.5313	diagnosis	5187	2039
diagnosis_580	13.2583	diagnosis	4352	1776
diagnosis_581	52.5163	diagnosis	2146	774
diagnosis_582	6.71063	diagnosis	2578	1327
diagnosis_583	11.8421	diagnosis	1368	816
diagnosis_584	7.67979	diagnosis	3073	1406
diagnosis_585	9.27903	diagnosis	6089	2263
diagnosis_586	9.51872	diagnosis	1870	986
diagnosis_587	14.4684	diagnosis	1486	744
diagnosis_588	13.1698	diagnosis	1997	945
diagnosis_589	30.8255	diagnosis	957	450
diagnosis_590	24.7358	diagnosis	3028	1303
diagnosis_591	13.5621	diagnosis	1836	958
diagnosis_592	9.85281	diagnosis	3329	1419
diagnosis_593	8.61269	diagnosis	1939	1034
diagnosis_594	7.49354	diagnosis	4257	1808
diagnosis_595	9.02178	diagnosis	2893	1335
diagnosis_596	6.50685	diagnosis	1460	904
diagnosis_597	10.5516	diagnosis	2701	1385
diagnosis_598	9.58188	diagnosis	2870	1344
diagnosis_599	7.96857	diagnosis	1782	895
diagnosis_600	12.3457	diagnosis	4779	1896
diagnosis_601	10.3581	diagnosis	4692	1666
diagnosis_602	7.67453	diagnosis	2163	1164
diagnosis_603	8.97484	diagnosis	2663	1394
diagnosis_604	8.26806	diagnosis	2298	1130
diagnosis_605	11.7535	diagnosis	3667	1274
diagnosis_606	8.60292	diagnosis	5626	2006
diagnosis_607	8.93311	diagnosis	2362	1213
diagnosis_608	10.0168	diagnosis	2386	1152
diagnosis_609	7.09251	diagnosis	2270	1127
diagnosis_610	24.7899	diagnosis	952	557
diagnosis_611	12.3256	diagnosis	1720	826
diagnosis_612	9.08611	diagnosis	1893	912
diagnosis_613	9.6906	diagnosis	1713	903
diagnosis_614	20.8997	diagnosis	1445	714
diagnosis_615	30.5689	diagnosis	2074	925
diagnosis_616	8.65866	diagnosis	3996	1835
diagnosis_617	53.8682	diagnosis	1396	483
diagnosis_618	10.3366	diagnosis	5853	2121
diagnosis_619	10.6082	diagnosis	2894	1289
diagnosis_620	11.9384	diagnosis	2404	1220
diagnosis_621	10.8153	diagnosis	4207	1778
diagnosis_622	25.8511	diagnosis	940	479
diagnosis_623	30.5892	diagnosis	1239	620
diagnosis_624	44.7284	diagnosis	939	384
diagnosis_625	7.62535	diagnosis	2872	1310
diagnosis_626	11.6806	diagnosis	2517	1213
diagnosis_627	7.11707	diagnosis	1939	970
diagnosis_628	9.28635	diagnosis	4512	2111
diagnosis_629	11.0033	diagnosis	3299	1480
diagnosis_630	9.93243	diagnosis	2960	1321
diagnosis_631	13.9251	diagnosis	2456	1200
diagnosis_632	7.59184	diagnosis	1225	651
diagnosis_633	9.90225	diagnosis	2353	1319
diagnosis_634	11.7684	diagnosis	3212	1311
diagnosis_635	29.4002	diagnosis	1017	505
diagnosis_636	10.3922	diagnosis	1530	832
diagnosis_637	19.4203	diagnosis	1035	590
diagnosis_638	12.4497	diagnosis	3229	1455
diagnosis_639	9.76599	diagnosis	3205	1512
diagnosis_640	10.434	diagnosis	2166	1043
diagnosis_641	10.1777	diagnosis	2476	1190
diagnosis_642	10.4445	diagnosis	2317	1111
diagnosis_643	8.20944	diagnosis	3094	1352
diagnosis_644	11.2871	diagnosis	5431	1936
diagnosis_645	15.4963	diagnosis	2136	948
diagnosis_646	7.61085	diagnosis	3022	1315
diagnosis_647	10.2856	diagnosis	3957	1455
diagnosis_648	9.60225	diagnosis	7467	2315
diagnosis_649	12.2181	diagnosis	2439	1240
diagnosis_650	43.4592	diagnosis	1139	477
diagnosis_651	12.0656	diagnosis	3597	1586
diagnosis_652	9.24989	diagnosis	4746	1789
diagnosis_653	8.42424	diagnosis	3300	1360
diagnosis_654	11.0426	diagnosis	4057	1465
diagnosis_655	10.2004	diagnosis	3294	1546
diagnosis_656	41.8987	diagnosis	790	338
diagnosis_657	7.18005	diagnosis	9986	3056
diagnosis_658	11.3373	diagnosis	2849	1147
diagnosis_659	11.3676	diagnosis	2903	1357
diagnosis_660	9.27227	diagnosis	3559	1529
diagnosis_661	10.8537	diagnosis	1511	781
diagnosis_662	12.2022	diagnosis	5163	1899
diagnosis_663	45.191	diagnosis	759	317
diagnosis_664	11.2594	diagnosis	1199	699
diagnosis_665	8.59416	diagnosis	3770	1595
diagnosis_666	10.5833	diagnosis	2400	1105
diagnosis_667	11.8557	diagnosis	1940	1044
diagnosis_668	54.1463	diagnosis	1025	385
diagnosis_669	10.8723	diagnosis	4700	1730
diagnosis_670	14.9914	diagnosis	3502	1465
diagnosis_671	8.54125	diagnosis	4449	1661
diagnosis_672	12.1107	diagnosis	4913	1696
diagnosis_673	12.8075	diagnosis	4349	1849
diagnosis_674	11.2892	diagnosis	2932	1338
diagnosis_675	8.98161	diagnosis	2828	1371
diagnosis_676	11.6548	diagnosis	3372	1533
diagnosis_677	15.8921	diagnosis	667	424
diagnosis_678	45.9701	diagnosis	670	286
diagnosis_679	8.07526	diagnosis	2551	1200
diagnosis_680	9.92696	diagnosis	3012	1469
diagnosis_681	8.45023	diagnosis	2994	1372
diagnosis_682	13.5474	diagnosis	7101	2509
diagnosis_683	7.56757	diagnosis	5920	1956
diagnosis_684	10.8247	diagnosis	2134	1181
diagnosis_685	59.6907	diagnosis	970	329
diagnosis_686	8.36983	diagnosis	2055	1059
diagnosis_687	47.6684	diagnosis	772	333
diagnosis_688	12.5174	diagnosis	2868	1258
diagnosis_689	34.6683	diagnosis	799	395
diagnosis_690	10.1221	diagnosis	3112	1368
diagnosis_691	12.199	diagnosis	3156	1282
diagnosis_692	8	diagnosis	4550	1908
diagnosis_693	69.4678	diagnosis	1071	286
diagnosis_694	11.4176	diagnosis	3661	1579
diagnosis_695	13.631	diagnosis	3360	1525
diagnosis_696	7.17523	diagnosis	1324	694
diagnosis_697	11.748	diagnosis	3175	1390
diagnosis_698	11.9209	diagnosis	4857	1878
diagnosis_699	13.2368	diagnosis	2002	1058
diagnosis_700	11.7585	diagnosis	1905	946
diagnosis_701	9.53413	diagnosis	1846	984
diagnosis_702	16.3628	diagnosis	4443	1543
diagnosis_703	12.9902	diagnosis	2448	1208
diagnosis_704	7.5131	diagnosis	1717	908
diagnosis_705	11.3043	diagnosis	3105	1280
diagnosis_706	18.5808	diagnosis	1071	586
diagnosis_707	11.7146	diagnosis	2817	1321
diagnosis_708	10.8259	diagnosis	2688	1414
diagnosis_709	7.82901	diagnosis	2082	994
diagnosis_710	8.18792	diagnosis	2235	1204
diagnosis_711	8.89754	diagnosis	3855	1524
diagnosis_712	8.25572	diagnosis	2362	1105
diagnosis_713	9.64233	diagnosis	5424	2140
diagnosis_714	10.1395	diagnosis	2939	1195
diagnosis_715	6.65108	diagnosis	3849	1497
diagnosis_716	11.0974	diagnosis	1622	853
diagnosis_717	9.67403	diagnosis	1902	999
diagnosis_718	11.0564	diagnosis	3862	1622
diagnosis_719	9.13826	diagnosis	2112	1015
diagnosis_720	9.91085	diagnosis	1907	1008
diagnosis_721	8.48914	diagnosis	1979	1023
diagnosis_722	6.47916	diagnosis	1991	907
diagnosis_723	12.4747	diagnosis	1980	1080
diagnosis_724	9.2203	diagnosis	1616	823
diagnosis_725	11.506	diagnosis	2251	994
diagnosis_726	9.45133	diagnosis	2825	1306
diagnosis_727	9.09468	diagnosis	2408	1208
diagnosis_728	13.3213	diagnosis	4444	1769
diagnosis_729	12.8424	diagnosis	3395	1574
diagnosis_730	36.6919	diagnosis	2382	948
diagnosis_731	11.1658	diagnosis	4066	1862
diagnosis_732	11.153	diagnosis	7693	2604
diagnosis_733	25.7547	diagnosis	1060	524
diagnosis_734	6.68642	diagnosis	2363	1206
diagnosis_735	11.1316	diagnosis	4878	1970
diagnosis_736	8.83465	diagnosis	6350	2321
diagnosis_737	9.83519	diagnosis	1881	969
diagnosis_738	7.9902	diagnosis	2040	1086
diagnosis_739	8.63863	diagnosis	2211	1069
diagnosis_740	6.99278	diagnosis	3046	1423
diagnosis_741	6.07248	diagnosis	1021	584
diagnosis_742	7.79736	diagnosis	2270	1144
diagnosis_743	10.2709	diagnosis	2658	1228
diagnosis_744	11.9462	diagnosis	2009	973
diagnosis_745	10.8793	diagnosis	13181	3718
diagnosis_746	10.5566	diagnosis	4168	1786
diagnosis_747	11.4726	diagnosis	3504	1548
diagnosis_748	7.99632	diagnosis	2176	1013
diagnosis_749	9.74448	diagnosis	2309	998
diagnosis_750	17.4833	diagnosis	3449	1542
diagnosis_751	9.53857	diagnosis	2904	1290
diagnosis_752	7.70488	diagnosis	4283	1814
diagnosis_753	9.21817	diagnosis	3786	1708
diagnosis_754	12.7069	diagnosis	1692	900
diagnosis_755	13.9797	diagnosis	2754	1243
diagnosis_756	11.065	diagnosis	2169	1174
diagnosis_757	12.3477	diagnosis	2462	1235
diagnosis_758	8.29675	diagnosis	2278	1215
diagnosis_759	13.7004	diagnosis	781	535
diagnosis_760	9.58165	diagnosis	2964	1314
diagnosis_761	12.8966	diagnosis	977	644
diagnosis_762	12.1473	diagnosis	1276	744
diagnosis_763	11.1111	diagnosis	945	592
diagnosis_764	10.6936	diagnosis	3273	1401
diagnosis_765	9.37866	diagnosis	1706	830
diagnosis_766	6.70344	diagnosis	2357	1174
diagnosis_767	10.1307	diagnosis	3060	1506
diagnosis_768	56.1203	diagnosis	964	377
diagnosis_769	13.1567	diagnosis	2265	1160
diagnosis_770	42.8937	diagnosis	781	317
diagnosis_771	9.73691	diagnosis	3687	1828
diagnosis_772	29.9169	diagnosis	722	320
diagnosis_773	10.7686	diagnosis	2303	1150
diagnosis_774	9.31208	diagnosis	2384	1199
diagnosis_775	7.04622	diagnosis	1774	963
diagnosis_776	10.3966	diagnosis	4059	1652
diagnosis_777	9.15002	diagnosis	2153	1030
diagnosis_778	10.8634	diagnosis	7447	2666
diagnosis_779	8.35756	diagnosis	5504	2223
diagnosis_780	56.5027	diagnosis	915	350
diagnosis_781	6.47249	diagnosis	4326	1723
diagnosis_782	6.39679	diagnosis	3236	1462
diagnosis_783	30.2098	diagnosis	715	389
diagnosis_784	14.4398	diagnosis	3615	1578
diagnosis_785	11.0388	diagnosis	3225	1372
diagnosis_786	9.30487	diagnosis	1827	919
diagnosis_787	12.7974	diagnosis	1555	783
diagnosis_788	9.19265	diagnosis	2502	1309
diagnosis_789	9.28659	diagnosis	3252	1534
diagnosis_790	8.62957	diagnosis	4079	1706
diagnosis_791	8.0576	diagnosis	3264	1280
diagnosis_792	9.61986	diagnosis	2578	1206
diagnosis_793	11.8604	diagnosis	2521	1036
diagnosis_794	8.40606	diagnosis	2177	993
diagnosis_795	5.60501	diagnosis	3033	1548
diagnosis_796	9.73033	diagnosis	3597	1599
diagnosis_797	6.96379	diagnosis	1795	838
diagnosis_798	12.0282	diagnosis	1563	906
diagnosis_799	9.00901	diagnosis	3108	1361
diagnosis_800	10.0894	diagnosis	1566	801
diagnosis_801	14.7912	diagnosis	1724	855
diagnosis_802	7.9457	diagnosis	5009	1845
diagnosis_803	11.0685	diagnosis	1563	741
diagnosis_804	10.0199	diagnosis	1507	953
diagnosis_805	5.97552	diagnosis	1389	769
diagnosis_806	8.80474	diagnosis	2192	1097
diagnosis_807	11.2415	diagnosis	2215	1153
diagnosis_808	9.31408	diagnosis	2770	1203
diagnosis_809	10.6489	diagnosis	1202	672
diagnosis_810	40.6872	diagnosis	1106	471
diagnosis_811	10.4167	diagnosis	1872	1103
diagnosis_812	7.33413	diagnosis	5004	2010
diagnosis_813	11.3246	diagnosis	3435	1631
diagnosis_814	7.27194	diagnosis	2324	1187
diagnosis_815	6.05456	diagnosis	1503	786
diagnosis_816	21.7791	diagnosis	652	424
diagnosis_817	8.49811	diagnosis	2377	1117
diagnosis_818	11.9452	diagnosis	4529	1933
diagnosis_819	8.93086	diagnosis	3124	1566
diagnosis_820	10.0896	diagnosis	2567	1286
diagnosis_821	10.7137	diagnosis	6599	2525
diagnosis_822	8.27957	diagnosis	2790	1342
diagnosis_823	13.9559	diagnosis	3855	1583
diagnosis_824	7.17949	diagnosis	780	508
diagnosis_825	68.2339	diagnosis	872	242
diagnosis_826	29.6353	diagnosis	658	338
diagnosis_827	7.99439	diagnosis	1426	716
diagnosis_828	8.12151	diagnosis	3226	1539
diagnosis_829	7.23205	diagnosis	1922	943
diagnosis_830	9.14359	diagnosis	1553	836
diagnosis_831	26.8232	diagnosis	809	447
diagnosis_832	9.61832	diagnosis	1965	1064
diagnosis_833	9.30958	diagnosis	2245	1116
diagnosis_834	10.0251	diagnosis	1995	974
diagnosis_835	26.2673	diagnosis	651	398
diagnosis_836	13.9609	diagnosis	2507	1181
diagnosis_837	12.2684	diagnosis	1997	899
diagnosis_838	10.603	diagnosis	5008	1940
diagnosis_839	34.5855	diagnosis	772	409
diagnosis_840	8.48419	diagnosis	3701	1839
diagnosis_841	27.305	diagnosis	846	485
diagnosis_842	9.07143	diagnosis	2800	1284
diagnosis_843	9.40133	diagnosis	2255	1097
diagnosis_844	10.4655	diagnosis	2771	1443
diagnosis_845	14.0452	diagnosis	2613	1258
diagnosis_846	34.4585	diagnosis	711	314
diagnosis_847	15.6483	diagnosis	2013	935
diagnosis_848	12.3401	diagnosis	2658	1262
diagnosis_849	10.5974	diagnosis	3482	1486
diagnosis_850	10.8434	diagnosis	1992	978
diagnosis_851	12	diagnosis	1550	831
diagnosis_852	12.7619	diagnosis	1575	813
diagnosis_853	10	diagnosis	1770	901
diagnosis_854	4.8823	diagnosis	2294	1024
diagnosis_855	14.2906	diagnosis	2904	1221
diagnosis_856	41.0127	diagnosis	790	373
diagnosis_857	6.74487	diagnosis	2387	972
diagnosis_858	8.69265	diagnosis	2899	1533
diagnosis_859	12.6859	diagnosis	3429	1256
diagnosis_860	9.46786	diagnosis	2894	1372
diagnosis_861	10.6518	diagnosis	1887	895
diagnosis_862	8.85806	diagnosis	1874	840
diagnosis_863	5.51687	diagnosis	1867	1003
diagnosis_864	5.90164	diagnosis	2745	1355
diagnosis_865	12.5835	diagnosis	3592	1676
diagnosis_866	9.75359	diagnosis	4870	1975
diagnosis_867	14.1925	diagnosis	1839	907
diagnosis_868	13.4219	diagnosis	5193	2019
diagnosis_869	11.0448	diagnosis	3685	1691
diagnosis_870	8.86739	diagnosis	2481	1186
diagnosis_871	8.57692	diagnosis	2600	1212
diagnosis_872	7.25806	diagnosis	2728	1285
diagnosis_873	10.2214	diagnosis	3072	1242
diagnosis_874	10.5808	diagnosis	2703	1256
diagnosis_875	9.76503	diagnosis	3277	1273
diagnosis_876	11.5709	diagnosis	2368	1061
diagnosis_877	15.2336	diagnosis	1477	819
diagnosis_878	13.7224	diagnosis	1902	977
diagnosis_879	8.87739	diagnosis	2512	1400
diagnosis_880	16.9795	diagnosis	1172	645
diagnosis_881	9.61174	diagnosis	2112	1100
diagnosis_882	11.3263	diagnosis	1704	934
diagnosis_883	9.31452	diagnosis	2480	1366
diagnosis_884	12.2655	diagnosis	4957	2118
diagnosis_885	8.96477	diagnosis	8288	2880
diagnosis_886	5.4649	diagnosis	2635	1240
diagnosis_887	11.0521	diagnosis	2072	1044
diagnosis_888	7.64331	diagnosis	4396	2067
diagnosis_889	8.14121	diagnosis	2776	1126
diagnosis_890	8.96739	diagnosis	2208	1119
diagnosis_891	9.40032	diagnosis	5553	2440
diagnosis_892	8.60011	diagnosis	3686	1493
diagnosis_893	10.9424	diagnosis	2568	1277
diagnosis_894	10.6048	diagnosis	2480	1319
diagnosis_895	10.8607	diagnosis	2928	1301
diagnosis_896	7.41771	diagnosis	2157	965
diagnosis_897	10.7812	diagnosis	3200	1380
diagnosis_898	12.6447	diagnosis	2246	1018
diagnosis_899	11.6331	diagnosis	1788	923
diagnosis_900	11	diagnosis	2600	1315
diagnosis_901	9.38755	diagnosis	1992	1023
diagnosis_902	12.9938	diagnosis	1924	944
diagnosis_903	12.4447	diagnosis	1808	943
diagnosis_904	13.8125	diagnosis	2838	1058
diagnosis_905	19.9667	diagnosis	3005	1128
diagnosis_906	14.8539	diagnosis	3696	1597
diagnosis_907	50.3696	diagnosis	947	360
diagnosis_908	13.4226	diagnosis	3658	1498
diagnosis_909	17.0578	diagnosis	1747	908
diagnosis_910	10.7515	diagnosis	6613	2316
diagnosis_911	6.35232	diagnosis	1527	929
diagnosis_912	9.85646	diagnosis	2090	1001
diagnosis_913	11.6372	diagnosis	1753	786
diagnosis_914	10.7157	diagnosis	2529	1227
diagnosis_915	9.54225	diagnosis	2840	1404
diagnosis_916	7.51553	diagnosis	1610	862
diagnosis_917	7.75277	diagnosis	2799	1293
diagnosis_918	10.2669	diagnosis	3185	1331
diagnosis_919	10.0962	diagnosis	1872	917
diagnosis_920	11.9821	diagnosis	1786	906
diagnosis_921	11.4325	diagnosis	2939	1415
diagnosis_922	9.67623	diagnosis	2718	1251
diagnosis_923	10.1043	diagnosis	2494	1232
diagnosis_924	12.6515	diagnosis	1320	720
diagnosis_925	8.18859	diagnosis	2418	1253
diagnosis_926	14.3402	diagnosis	2622	1230
diagnosis_927	7.88382	diagnosis	2169	1064
diagnosis_928	4.99823	diagnosis	2821	1312
diagnosis_929	9.12846	diagnosis	2421	1159
diagnosis_930	10.9581	diagnosis	1743	905
diagnosis_931	7.37489	diagnosis	2278	1102
diagnosis_932	8.97959	diagnosis	1960	1057
diagnosis_933	13.5479	diagnosis	2517	1153
diagnosis_934	4.92733	diagnosis	2821	1343
diagnosis_935	11.5297	diagnosis	3929	1595
diagnosis_936	9.63115	diagnosis	2440	1073
diagnosis_937	10.8308	diagnosis	2299	1114
diagnosis_938	7.97721	diagnosis	2808	1350
diagnosis_939	12.2149	diagnosis	1359	706
diagnosis_940	8.61736	diagnosis	1555	765
diagnosis_941	8.06873	diagnosis	2677	1169
diagnosis_942	6.13333	diagnosis	1125	699
diagnosis_943	8.73687	diagnosis	3903	1588
diagnosis_944	15.069	diagnosis	2827	1375
diagnosis_945	10.7312	diagnosis	3597	1241
diagnosis_946	11.3765	diagnosis	2470	1187
diagnosis_947	10.5539	diagnosis	1715	843
diagnosis_948	11.8627	diagnosis	2040	1010
diagnosis_949	7.99924	diagnosis	5263	1993
diagnosis_950	11.712	diagnosis	3680	1499
diagnosis_951	8.2546	diagnosis	4022	1510
diagnosis_952	9.7168	diagnosis	2048	1108
diagnosis_953	13.5939	diagnosis	3428	1443
diagnosis_954	23.5556	diagnosis	1125	530
diagnosis_955	8.42895	diagnosis	2266	1099
diagnosis_956	9.03263	diagnosis	1716	933
diagnosis_957	13.9922	diagnosis	2823	1249
diagnosis_958	13.4544	diagnosis	3523	1593
diagnosis_959	10.2244	diagnosis	3120	1301
diagnosis_960	17.3709	diagnosis	1704	901
diagnosis_961	8.70232	diagnosis	4562	1840
diagnosis_962	18.345	diagnosis	2006	891
diagnosis_963	9.28023	diagnosis	2737	1197
diagnosis_964	8.50785	diagnosis	3056	1446
diagnosis_965	12.2957	diagnosis	2570	1195
diagnosis_966	13.7668	diagnosis	1707	846
diagnosis_967	9.26724	diagnosis	1856	848
diagnosis_968	7.0507	diagnosis	5503	2032
diagnosis_969	42.1725	diagnosis	626	285
diagnosis_970	15.0763	diagnosis	3343	1515
diagnosis_971	7.9586	diagnosis	2802	1296
diagnosis_972	12.8053	diagnosis	1515	722
diagnosis_973	12.8408	diagnosis	2274	1106
diagnosis_974	9.97046	diagnosis	2708	1223
diagnosis_975	9.05534	diagnosis	5367	2169
diagnosis_976	18.6024	diagnosis	5123	2072
diagnosis_977	9.39522	diagnosis	3555	1338
diagnosis_978	10.3979	diagnosis	2337	1131
diagnosis_979	11.3583	diagnosis	2562	1154
diagnosis_980	8.93452	diagnosis	1802	836
diagnosis_981	7.73921	diagnosis	2132	1058
diagnosis_982	12.4411	diagnosis	2548	1175
diagnosis_983	8.36473	diagnosis	2654	1274
diagnosis_984	8.30721	diagnosis	2552	1146
diagnosis_985	6.79078	diagnosis	4727	1932
diagnosis_986	8.06548	diagnosis	6720	2058
diagnosis_987	11.9208	diagnosis	4295	1807
diagnosis_988	22.219	diagnosis	3425	1532
diagnosis_989	7.2973	diagnosis	1850	954
diagnosis_990	12.8382	diagnosis	1885	948
diagnosis_991	15.8211	diagnosis	5164	1807
diagnosis_992	8.57614	diagnosis	1819	1032
diagnosis_993	9.23845	diagnosis	2403	1204
diagnosis_994	7.15078	diagnosis	1804	947
diagnosis_995	9.26188	diagnosis	7072	2455
diagnosis_996	6.39143	diagnosis	2519	1418
diagnosis_997	8.65759	diagnosis	2056	1026
diagnosis_998	11.3991	diagnosis	3974	1762
diagnosis_999	10.3299	diagnosis	2304	1093
diagnosis_1000	8.67179	diagnosis	1822	883
diagnosis_1001	8.47095	diagnosis	3270	1566
diagnosis_1002	6.28591	diagnosis	2959	1423
diagnosis_1003	11.9002	diagnosis	2084	1076
diagnosis_1004	8.01223	diagnosis	1635	930
diagnosis_1005	7.73414	diagnosis	3310	1443
diagnosis_1006	10.5305	diagnosis	2526	1204
diagnosis_1007	9.91155	diagnosis	3844	1727
diagnosis_1008	12.3109	diagnosis	1454	804
diagnosis_1009	11.0071	diagnosis	4379	1959
diagnosis_1010	13.7074	diagnosis	5311	2030
diagnosis_1011	9.66625	diagnosis	3176	1426
diagnosis_1012	11.4173	diagnosis	3048	1386
diagnosis_1013	12.9501	diagnosis	1583	798
diagnosis_1014	10.6773	diagnosis	2997	1438
diagnosis_1015	7.80442	diagnosis	2127	1094
diagnosis_1016	12.0625	diagnosis	2686	1268
diagnosis_1017	6.86313	diagnosis	2579	1287
diagnosis_1018	11.5498	diagnosis	3065	1512
diagnosis_1019	9.96534	diagnosis	1154	623
diagnosis_1020	8.12954	diagnosis	1513	845
diagnosis_1021	7.70593	diagnosis	2258	1050
diagnosis_1022	11.7146	diagnosis	4695	1924
diagnosis_1023	9.86547	diagnosis	2007	1018
diagnosis_1024	6.97845	diagnosis	6821	2605
diagnosis_1025	25.2345	diagnosis	1066	554
diagnosis_1026	7.36479	diagnosis	2607	1348
diagnosis_1027	8.63288	diagnosis	3394	1408
diagnosis_1028	11.7395	diagnosis	3501	1629
diagnosis_1029	11.8129	diagnosis	5130	2007
diagnosis_1030	8.79364	diagnosis	5413	2057
diagnosis_1031	11.7432	diagnosis	2461	1212
diagnosis_1032	6.48691	diagnosis	2559	1292
diagnosis_1033	11.067	diagnosis	2015	1013
diagnosis_1034	7.57282	diagnosis	3090	1452
diagnosis_1035	5.84416	diagnosis	1540	903
diagnosis_1036	11.625	diagnosis	3243	1566
diagnosis_1037	13.9655	diagnosis	3480	1591
diagnosis_1038	6.36123	diagnosis	2641	1298
diagnosis_1039	9.76177	diagnosis	1721	839
diagnosis_1040	6.49762	diagnosis	3155	1215
diagnosis_1041	28.444	diagnosis	1009	505
diagnosis_1042	9.9844	diagnosis	1282	694
diagnosis_1043	9.22289	diagnosis	2342	1166
diagnosis_1044	9.90213	diagnosis	1737	901
diagnosis_1045	9.50549	diagnosis	3640	1447
diagnosis_1046	13.023	diagnosis	6358	2501
diagnosis_1047	12.5	diagnosis	1304	690
diagnosis_1048	8.89309	diagnosis	2114	1044
diagnosis_1049	11.1812	diagnosis	2218	1066
diagnosis_1050	12.0189	diagnosis	2962	1353
diagnosis_1051	10.3967	diagnosis	2193	1109
diagnosis_1052	12.3874	diagnosis	7330	2508
diagnosis_1053	8.8098	diagnosis	1714	903
diagnosis_1054	8.7234	diagnosis	2350	1126
diagnosis_1055	6.63925	diagnosis	1702	890
diagnosis_1056	10.9183	diagnosis	14581	3715
diagnosis_1057	6.67356	diagnosis	1933	1011
diagnosis_1058	13.8495	diagnosis	3242	1425
diagnosis_1059	8.04101	diagnosis	1853	928
diagnosis_1060	10.3891	diagnosis	2339	1099
diagnosis_1061	10.3133	diagnosis	1532	813
diagnosis_1062	8.78415	diagnosis	1867	902
relapse_1	7.45098	relapse	1785	1015
relapse_2	7.633	relapse	2594	1095
relapse_3	7.50456	relapse	4384	1684
relapse_4	4.76658	relapse	2035	976
relapse_5	10.3577	relapse	3746	1479
relapse_6	17.6437	relapse	3548	1560
relapse_7	12.2353	relapse	2975	1231
relapse_8	7.32064	relapse	2732	1189
relapse_9	7.96915	relapse	1556	808
relapse_10	12.9097	relapse	1983	870
relapse_11	12.5037	relapse	3391	1445
relapse_12	11.3184	relapse	3163	1381
relapse_13	12.6542	relapse	2189	932
relapse_14	10.8206	relapse	3022	1334
relapse_15	11.9283	relapse	4460	1792
relapse_16	8.16005	relapse	3174	1330
relapse_17	6.26439	relapse	2171	951
relapse_18	14.0171	relapse	1755	901
relapse_19	12.0366	relapse	2185	1086
relapse_20	11.3705	relapse	4283	1685
relapse_21	13.007	relapse	6435	2086
relapse_22	32.0231	relapse	865	398
relapse_23	10.8101	relapse	3728	1477
relapse_24	10.755	relapse	1841	955
relapse_25	16.9634	relapse	2022	1007
relapse_26	7.9318	relapse	2698	1251
relapse_27	9.28892	relapse	1561	794
relapse_28	6.43191	relapse	2783	1266
relapse_29	7.65977	relapse	2128	1028
relapse_30	12.5306	relapse	3272	1416
relapse_31	23.1516	relapse	1339	624
relapse_32	14.3126	relapse	1593	723
relapse_33	56.1924	relapse	1954	546
relapse_34	8.95716	relapse	4622	1905
relapse_35	7.51174	relapse	3195	1209
relapse_36	8.92049	relapse	3094	1359
relapse_37	15.578	relapse	4654	1868
relapse_38	5.08972	relapse	3065	1245
relapse_39	5.81937	relapse	2148	999
relapse_40	12.9672	relapse	3478	1458
relapse_41	7.82848	relapse	2542	1086
relapse_42	18.0838	relapse	835	469
relapse_43	7.9314	relapse	5598	1849
relapse_44	12.8446	relapse	3410	1538
relapse_45	7.0412	relapse	4005	1534
relapse_46	10.396	relapse	3232	1318
relapse_47	12.7436	relapse	3233	1488
relapse_48	29.7436	relapse	975	526
relapse_49	12.0757	relapse	3329	1301
relapse_50	8.68205	relapse	2557	1074
relapse_51	4.88361	relapse	2191	1013
relapse_52	6.58868	relapse	4189	1741
relapse_53	7.34898	relapse	2599	1277
relapse_54	6.85446	relapse	3195	1343
relapse_55	32.3129	relapse	1176	530
relapse_56	10.3607	relapse	4353	1647
relapse_57	11.2377	relapse	3862	1602
relapse_58	15.2299	relapse	5568	2134
relapse_59	10.8076	relapse	2526	1080
relapse_60	10.4568	relapse	4313	1731
relapse_61	14.0193	relapse	1555	718
relapse_62	4.79705	relapse	5691	1897
relapse_63	9.98308	relapse	4137	1637
relapse_64	17.3938	relapse	1719	801
relapse_65	6.44749	relapse	3133	1309
relapse_66	6.83381	relapse	2473	1154
relapse_67	9.75724	relapse	6426	2341
relapse_68	56.9002	relapse	1413	493
relapse_69	12.0946	relapse	5118	1891
relapse_70	7.49231	relapse	3577	1390
relapse_71	7.9803	relapse	2030	1055
relapse_72	11.6574	relapse	1261	693
relapse_73	26.1391	relapse	834	469
relapse_74	13.375	relapse	1600	737
relapse_75	14.868	relapse	5152	2042
relapse_76	22.7273	relapse	1188	589
relapse_77	7.09302	relapse	2580	1218
relapse_78	7.47597	relapse	2809	1198
relapse_79	10.2033	relapse	2509	1102
relapse_80	7.54522	relapse	3870	1755
relapse_81	37.9949	relapse	1566	557
relapse_82	7.20054	relapse	2972	1263
relapse_83	20.131	relapse	1679	903
relapse_84	14.1614	relapse	2069	937
relapse_85	10.867	relapse	2503	999
relapse_86	8.46124	relapse	2541	1162
relapse_87	7.78132	relapse	2506	1068
relapse_88	9.97245	relapse	1815	957
relapse_89	14.3342	relapse	2358	1065
relapse_90	6.88889	relapse	1800	819
relapse_91	10.6142	relapse	1856	950
relapse_92	16.442	relapse	742	488
relapse_93	9.04829	relapse	2133	922
relapse_94	13.4305	relapse	2539	1064
relapse_95	7.71676	relapse	3460	1564
relapse_96	10.6613	relapse	3977	1601
relapse_97	8.49104	relapse	4016	1714
relapse_98	46.5534	relapse	2118	698
relapse_99	11.1052	relapse	3782	1786
relapse_100	13.0363	relapse	4871	1918
relapse_101	9.14604	relapse	6101	2306
relapse_102	8.91473	relapse	2838	1097
relapse_103	10.9804	relapse	1530	811
relapse_104	8.95586	relapse	4712	1810
relapse_105	7.698	relapse	2702	1310
relapse_106	10.8832	relapse	1755	918
relapse_107	11.9394	relapse	8317	2508
relapse_108	11.9235	relapse	4185	1797
relapse_109	9.87342	relapse	3160	1339
relapse_110	22.1896	relapse	3407	1507
relapse_111	11.1318	relapse	2147	1082
relapse_112	12.8294	relapse	3188	1312
relapse_113	8.04545	relapse	4400	1603
relapse_114	13.0449	relapse	3074	1224
relapse_115	50.1938	relapse	1032	376
relapse_116	8.73962	relapse	2769	1147
relapse_117	8.83225	relapse	3374	1584
relapse_118	6.66987	relapse	2084	1007
relapse_119	11.7936	relapse	8742	2539
relapse_120	8.84354	relapse	2793	1313
relapse_121	7.48624	relapse	2725	1267
relapse_122	55.268	relapse	1082	399
relapse_123	12.0182	relapse	3736	1463
relapse_124	11.717	relapse	5795	1995
relapse_125	41.9444	relapse	720	335
relapse_126	6.77711	relapse	1328	721
relapse_127	11.0364	relapse	1785	923
relapse_128	8.49195	relapse	1366	750
relapse_129	11.1313	relapse	6612	2259
relapse_130	5.30407	relapse	2187	1018
relapse_131	8.80345	relapse	2783	1307
relapse_132	10.7595	relapse	4108	1766
relapse_133	14.4914	relapse	2153	987
relapse_134	38.9856	relapse	1321	540
relapse_135	17.8927	relapse	3616	1536
relapse_136	8.01716	relapse	3031	1386
relapse_137	6.78884	relapse	2401	1149
relapse_138	11.0909	relapse	2200	1128
relapse_139	10.8541	relapse	2248	1134
relapse_140	9.27602	relapse	2652	1182
relapse_141	7.21732	relapse	3741	1476
relapse_142	7.13342	relapse	5299	1806
relapse_143	11.5044	relapse	3503	1384
relapse_144	8.51332	relapse	4769	1751
relapse_145	10.1246	relapse	1284	675
relapse_146	10.5036	relapse	4170	1540
relapse_147	8.76247	relapse	3709	1658
relapse_148	25.5774	relapse	1169	533
relapse_149	7.65583	relapse	2952	1258
relapse_150	6.20746	relapse	3673	1406
relapse_151	10.1401	relapse	3570	1572
relapse_152	17.6124	relapse	1357	666
relapse_153	9.13963	relapse	3545	1397
relapse_154	19.4836	relapse	852	412
relapse_155	6.57386	relapse	2586	1083
relapse_156	5.88235	relapse	2822	1187
relapse_157	9.95316	relapse	854	530
relapse_158	5.93727	relapse	2678	1159
relapse_159	5.5515	relapse	1369	753
relapse_160	5.77746	relapse	1402	760
relapse_161	25.9343	relapse	883	457
relapse_162	10.6899	relapse	2928	1413
relapse_163	8.32492	relapse	1982	913
relapse_164	10.561	relapse	4100	1588
relapse_165	18.3647	relapse	1541	897
relapse_166	10.1742	relapse	2526	1320
relapse_167	10.7218	relapse	2369	1010
relapse_168	8.24047	relapse	3410	1511
relapse_169	4.96032	relapse	3024	1474
relapse_170	10.8747	relapse	1692	854
relapse_171	9.18605	relapse	3440	1395
relapse_172	7.59007	relapse	2859	1282
relapse_173	11.296	relapse	2284	1086
relapse_174	23.3731	relapse	1091	570
relapse_175	8.98579	relapse	3027	1476
relapse_176	5.91819	relapse	1149	727
relapse_177	10.7273	relapse	4400	1829
relapse_178	15.688	relapse	3423	1478
relapse_179	7.56014	relapse	2328	1029
relapse_180	6.05673	relapse	3913	1564
relapse_181	7.52831	relapse	4503	1706
relapse_182	10.5658	relapse	1732	835
relapse_183	15.9307	relapse	1155	604
relapse_184	7.46105	relapse	4557	1708
relapse_185	8.50566	relapse	2563	1097
relapse_186	6.41422	relapse	2588	1096
relapse_187	8.2242	relapse	5727	1926
relapse_188	8.77901	relapse	1982	923
relapse_189	8.08591	relapse	1583	899
relapse_190	8.26693	relapse	2008	910
relapse_191	23.7099	relapse	2151	1077
relapse_192	9.98582	relapse	3525	1626
relapse_193	29.0729	relapse	1111	518
relapse_194	12.037	relapse	3456	1338
relapse_195	9.43709	relapse	1812	918
relapse_196	13.173	relapse	1913	997
relapse_197	7.49936	relapse	3907	1492
relapse_198	25.6388	relapse	1135	537
relapse_199	36.5553	relapse	1945	801
relapse_200	10.7628	relapse	7210	2513
relapse_201	23.8161	relapse	1457	725
relapse_202	8.9491	relapse	2436	1067
relapse_203	9.87591	relapse	5883	1924
relapse_204	11.1051	relapse	1855	946
relapse_205	34.9425	relapse	870	480
relapse_206	9.15467	relapse	2709	1169
relapse_207	11.1649	relapse	2893	1209
relapse_208	8.07865	relapse	5137	1988
relapse_209	10.3366	relapse	4634	1792
relapse_210	7.55639	relapse	2660	1118
relapse_211	9.00041	relapse	4822	1911
relapse_212	7.45467	relapse	1489	741
relapse_213	11.1731	relapse	4663	1668
relapse_214	19.5855	relapse	965	561
relapse_215	6.82881	relapse	2138	990
relapse_216	11.6116	relapse	3841	1540
relapse_217	46.0208	relapse	867	410
relapse_218	9.34649	relapse	4055	1575
relapse_219	12.2484	relapse	3478	1607
relapse_220	8.93436	relapse	4936	2003
relapse_221	6.48489	relapse	5428	1937
relapse_222	7.65441	relapse	2639	1027
relapse_223	10.0688	relapse	4072	1611
relapse_224	9.98893	relapse	4515	1811
relapse_225	8.06045	relapse	2382	1058
relapse_226	6.29403	relapse	2129	963
relapse_227	7.11297	relapse	1912	853
relapse_228	5.89017	relapse	2258	1000
relapse_229	9.4235	relapse	902	496
relapse_230	8.16769	relapse	2767	1204
relapse_231	10.2193	relapse	2143	871
relapse_232	8.59167	relapse	2258	1073
relapse_233	12.867	relapse	2316	1058
relapse_234	7.79973	relapse	2936	1355
relapse_235	8.37004	relapse	1135	624
relapse_236	10.4741	relapse	3227	1438
relapse_237	15.0251	relapse	4386	1676
relapse_238	11.4221	relapse	3073	1254
relapse_239	10.123	relapse	2440	1118
relapse_240	6.30821	relapse	2362	1156
relapse_241	9.36346	relapse	4603	1749
relapse_242	9.89687	relapse	5527	1922
relapse_243	15.082	relapse	915	518
relapse_244	7.41717	relapse	7968	2591
relapse_245	11.879	relapse	926	593
relapse_246	24.764	relapse	1377	689
relapse_247	6.76196	relapse	1819	1005
relapse_248	42.5979	relapse	1047	488
relapse_249	7.90284	relapse	2923	1187
relapse_250	8.66894	relapse	2930	1358
relapse_251	7.22433	relapse	1578	834
relapse_252	7.74491	relapse	6288	2058
relapse_253	8.16423	relapse	2119	950
relapse_254	10.7405	relapse	2998	1253
relapse_255	48.4762	relapse	1050	385
relapse_256	19.5519	relapse	4240	1766
relapse_257	10.1278	relapse	6102	2270
relapse_258	7.02815	relapse	5293	1996
relapse_259	9.86691	relapse	4358	1496
relapse_260	35.7143	relapse	1078	481
relapse_261	8.11688	relapse	2772	1087
relapse_262	12.5524	relapse	6437	2229
relapse_263	11.0631	relapse	3932	1602
relapse_264	8.76766	relapse	6581	2408
relapse_265	10.0208	relapse	4331	1749
relapse_266	11.2132	relapse	1632	799
relapse_267	10.2279	relapse	3686	1608
relapse_268	8.24723	relapse	5420	1902
relapse_269	8.42203	relapse	2161	961
relapse_270	8.96396	relapse	2220	1160
relapse_271	10.8696	relapse	1334	694
relapse_272	7.74069	relapse	2067	1186
relapse_273	24.8899	relapse	908	459
relapse_274	7.91629	relapse	2198	1229
relapse_275	10.8307	relapse	5309	2037
relapse_276	9.5151	relapse	5465	2102
relapse_277	8.23977	relapse	5522	1998
relapse_278	7.44143	relapse	2177	1052
relapse_279	39.0728	relapse	906	398
relapse_280	7.09117	relapse	2764	1201
relapse_281	17.2932	relapse	1596	759
relapse_282	11.2609	relapse	2522	1199
relapse_283	37.7853	relapse	1183	538
relapse_284	7.64706	relapse	2210	1026
relapse_285	9.19363	relapse	1947	1036
relapse_286	8.57909	relapse	4476	1653
relapse_287	9.54907	relapse	3770	1464
relapse_288	12.8634	relapse	2752	1130
relapse_289	9.93243	relapse	4440	1533
relapse_290	7.60257	relapse	2486	1182
relapse_291	9.31531	relapse	3403	1325
relapse_292	7.95252	relapse	5055	1586
relapse_293	9.28246	relapse	3512	1332
relapse_294	10.1154	relapse	3381	1511
relapse_295	10.2198	relapse	2730	1276
relapse_296	14.7603	relapse	5027	1689
relapse_297	5.3133	relapse	2729	1196
relapse_298	84.5679	relapse	972	141
relapse_299	33.3611	relapse	1199	603
relapse_300	13.3756	relapse	3626	1666
relapse_301	8.68499	relapse	2038	854
relapse_302	10.0722	relapse	2770	1240
relapse_303	9.31052	relapse	3974	1586
relapse_304	5.75809	relapse	2935	1303
relapse_305	47.9641	relapse	1449	541
relapse_306	6.11332	relapse	2012	1153
relapse_307	11.731	relapse	3495	1489
relapse_308	11.1886	relapse	2726	1149
relapse_309	21.3552	relapse	1461	598
relapse_310	6.59229	relapse	2958	1375
relapse_311	7.57342	relapse	3235	1302
relapse_312	8.2762	relapse	2042	1055
relapse_313	10.5501	relapse	2872	1158
relapse_314	11.9717	relapse	3951	1507
relapse_315	8.85456	relapse	2654	1126
relapse_316	12.5977	relapse	2302	1144
relapse_317	13.1454	relapse	3796	1544
relapse_318	5.04032	relapse	5952	2142
relapse_319	14.3484	relapse	3645	1623
relapse_320	9.42153	relapse	4097	1600
relapse_321	9.4434	relapse	3198	1313
relapse_322	58.9544	relapse	899	336
relapse_323	10.2427	relapse	8982	2474
relapse_324	6.85862	relapse	3091	1339
relapse_325	12.7248	relapse	2892	1116
relapse_326	12.3179	relapse	5147	1938
relapse_327	8.6664	relapse	2527	1138
relapse_328	9.4011	relapse	4191	1659
relapse_329	44.3093	relapse	1151	482
relapse_330	9.61205	relapse	5774	1962
relapse_331	18.902	relapse	1439	740
relapse_332	26.6667	relapse	960	435
relapse_333	13.9559	relapse	8534	2571
relapse_334	7.76975	relapse	3874	1633
relapse_335	10.5617	relapse	2528	1088
relapse_336	9.95763	relapse	944	563
relapse_337	9.13265	relapse	1960	1032
relapse_338	9.65131	relapse	4818	2067
relapse_339	9.33099	relapse	1136	710
relapse_340	12.735	relapse	9415	3031
relapse_341	3.47021	relapse	1729	772
relapse_342	7.14286	relapse	2842	1256
relapse_343	24.6531	relapse	937	458
relapse_344	12.509	relapse	5540	2173
relapse_345	10.4183	relapse	2582	1135
relapse_346	20.3209	relapse	935	467
relapse_347	9.19941	relapse	5446	2155
relapse_348	9.68655	relapse	4594	1873
relapse_349	12.3761	relapse	3127	1433
relapse_350	14.1882	relapse	4687	1876
relapse_351	13.8907	relapse	6256	2229
relapse_352	10.6982	relapse	3767	1332
relapse_353	8.64198	relapse	1620	830
relapse_354	11.481	relapse	7029	2444
relapse_355	9.78742	relapse	4516	1961
relapse_356	6.66399	relapse	2491	1142
relapse_357	12.2769	relapse	3193	1301
relapse_358	14.2093	relapse	3554	1425
relapse_359	8.96613	relapse	4517	1823
relapse_360	11.4497	relapse	4725	1760
relapse_361	53.5183	relapse	1478	560
relapse_362	9.41176	relapse	5440	1980
relapse_363	10.6086	relapse	2941	1319
relapse_364	8.51941	relapse	2911	1140
relapse_365	9.69798	relapse	3609	1401
relapse_366	13.8058	relapse	2977	1273
relapse_367	8.84038	relapse	3665	1595
relapse_368	7.5431	relapse	1856	974
relapse_369	8.49835	relapse	2424	1026
relapse_370	14.3056	relapse	2160	986
relapse_371	13.122	relapse	4321	1628
relapse_372	7.57098	relapse	1585	769
relapse_373	10.259	relapse	3938	1697
relapse_374	9.36264	relapse	2275	1155
relapse_375	8.31105	relapse	4861	1943
relapse_376	9.03045	relapse	2857	1340
relapse_377	14.5946	relapse	3145	1304
relapse_378	6.83371	relapse	3512	1418
relapse_379	9.87828	relapse	4272	1666
relapse_380	12.0356	relapse	2584	1043
relapse_381	12.8109	relapse	3981	1564
relapse_382	10.9809	relapse	3670	1392
relapse_383	16.8918	relapse	5553	1994
relapse_384	7.1076	relapse	3039	1244
relapse_385	11.2963	relapse	4019	1575
relapse_386	8.7436	relapse	2539	1373
relapse_387	51.38	relapse	942	352
relapse_388	8.12963	relapse	3641	1486
relapse_389	9.45559	relapse	3141	1389
relapse_390	8.31393	relapse	4294	1702
relapse_391	6.34669	relapse	2521	1100
relapse_392	6.74129	relapse	3931	1616
relapse_393	20.9893	relapse	748	335
relapse_394	12.1023	relapse	4652	1871
relapse_395	9.74244	relapse	2679	1222
relapse_396	8.60965	relapse	5308	2050
relapse_397	7.5395	relapse	2215	1072
relapse_398	9.50464	relapse	3230	1487
relapse_399	8.99818	relapse	2745	1348
relapse_400	9.199	relapse	3196	1252
relapse_401	21.135	relapse	1022	509
relapse_402	12.8963	relapse	1861	891
relapse_403	5.20118	relapse	2038	943
relapse_404	9.6058	relapse	2207	1135
relapse_405	10.8899	relapse	854	520
relapse_406	8.87924	relapse	2534	1063
relapse_407	8.61423	relapse	1869	810
relapse_408	4.91803	relapse	3233	1294
relapse_409	9.88197	relapse	4321	1914
relapse_410	7.80919	relapse	5199	2109
relapse_411	9.6397	relapse	3164	1384
relapse_412	24.1333	relapse	750	401
relapse_413	13.4512	relapse	1866	1057
relapse_414	10.3855	relapse	3813	1658
relapse_415	17.3975	relapse	4196	1696
relapse_416	8.22394	relapse	2590	1085
relapse_417	8.37616	relapse	1946	1092
relapse_418	7.78894	relapse	1592	930
relapse_419	9.57746	relapse	3195	1605
relapse_420	12.5	relapse	1088	520
relapse_421	10.6369	relapse	3093	1449
relapse_422	26.7788	relapse	773	349
relapse_423	12.8071	relapse	4029	1740
relapse_424	8.11226	relapse	2601	1161
relapse_425	53.76	relapse	1250	437
relapse_426	6.00914	relapse	1531	851
relapse_427	7.49747	relapse	987	511
relapse_428	13.8528	relapse	8316	2807
relapse_429	32.0513	relapse	1170	530
relapse_430	9.29878	relapse	2624	1303
relapse_431	7.8479	relapse	1236	671
relapse_432	9.14149	relapse	2516	909
relapse_433	7.7713	relapse	3603	1486
relapse_434	11.495	relapse	4428	1941
relapse_435	6.33717	relapse	3298	1375
relapse_436	12.3429	relapse	3978	1577
relapse_437	10.5003	relapse	3038	1183
relapse_438	13.6195	relapse	3238	1273
relapse_439	19.4989	relapse	918	514
relapse_440	12.642	relapse	2112	1029
relapse_441	9.36604	relapse	3139	1411
relapse_442	11.6079	relapse	2438	1292
relapse_443	7.33333	relapse	2700	1220
relapse_444	10.6259	relapse	2748	1241
relapse_445	33.5904	relapse	1167	544
relapse_446	6.3895	relapse	2285	1214
relapse_447	9.87984	relapse	5243	2069
relapse_448	8.7785	relapse	2939	1203
relapse_449	16.9385	relapse	797	417
relapse_450	10.8578	relapse	4605	1907
relapse_451	7.67091	relapse	5032	2005
relapse_452	8.82792	relapse	3353	1205
relapse_453	8.73984	relapse	2952	1268
relapse_454	6.95553	relapse	2631	1133
relapse_455	7.80488	relapse	2665	1154
relapse_456	5.86873	relapse	1295	644
relapse_457	6.17116	relapse	2933	1360
relapse_458	23.6636	relapse	3199	1407
relapse_459	12.5472	relapse	2646	1190
relapse_460	23.1841	relapse	3015	1256
relapse_461	25.7506	relapse	866	447
relapse_462	6.91643	relapse	2082	1153
relapse_463	8.68268	relapse	6035	1847
relapse_464	7.50791	relapse	2211	1057
relapse_465	5.39499	relapse	1557	812
relapse_466	6.28957	relapse	2369	1105
relapse_467	9.04505	relapse	2775	1178
relapse_468	11.7922	relapse	3426	1369
relapse_469	6.74349	relapse	2343	1013
relapse_470	25.7056	relapse	992	470
relapse_471	10.623	relapse	1525	774
relapse_472	9.85849	relapse	2120	1094
relapse_473	11.3738	relapse	3807	1411
relapse_474	8.62069	relapse	2784	1246
relapse_475	6.00278	relapse	2882	1256
relapse_476	18.2973	relapse	1574	814
relapse_477	6.45472	relapse	5190	2065
relapse_478	16.0449	relapse	4718	1862
relapse_479	11.812	relapse	3107	1342
relapse_480	11.716	relapse	2296	1148
relapse_481	19.5122	relapse	861	511
relapse_482	6.75009	relapse	5674	1841
relapse_483	5.95174	relapse	1865	1029
relapse_484	9.53789	relapse	2705	1151
relapse_485	6.7086	relapse	1431	745
relapse_486	19.4074	relapse	5771	2112
relapse_487	19.688	relapse	2372	1166
relapse_488	9.46934	relapse	3147	1439
relapse_489	7.77701	relapse	4359	1708
relapse_490	10.4693	relapse	3324	1499
relapse_491	9.67363	relapse	4259	1631
relapse_492	10.7922	relapse	4355	1791
relapse_493	8.41584	relapse	4040	1726
relapse_494	5.48996	relapse	1694	931
relapse_495	9.65477	relapse	1709	717
relapse_496	9.38853	relapse	3696	1482
relapse_497	30.7179	relapse	1198	613
relapse_498	9.22562	relapse	2092	1030
relapse_499	10.2746	relapse	3533	1578
relapse_500	7.30123	relapse	4465	1782
relapse_501	6.89386	relapse	3844	1329
relapse_502	17.664	relapse	3827	1724
relapse_503	15.5282	relapse	4875	2105
relapse_504	8.57287	relapse	3966	1600
relapse_505	45.9198	relapse	723	299
relapse_506	8.68321	relapse	1048	676
relapse_507	30.9762	relapse	1598	565
relapse_508	8.67631	relapse	1798	987
relapse_509	9.32224	relapse	4205	1708
relapse_510	9.34303	relapse	4399	1672
relapse_511	10.1151	relapse	2432	1000
relapse_512	7.53065	relapse	2855	1307
relapse_513	11.1215	relapse	3210	1279
relapse_514	9.73315	relapse	5209	1959
relapse_515	9.45813	relapse	3045	1413
relapse_516	8.80889	relapse	6028	2146
relapse_517	10.9714	relapse	2625	1186
relapse_518	9.76505	relapse	2724	1309
relapse_519	7.72006	relapse	2772	1097
relapse_520	10.381	relapse	1811	851
relapse_521	8.64106	relapse	1354	656
relapse_522	7.13061	relapse	2917	1232
relapse_523	7.31707	relapse	3854	1551
relapse_524	10.5588	relapse	5512	1963
relapse_525	6.45842	relapse	2369	1096
relapse_526	12.11	relapse	2436	1177
relapse_527	11.7344	relapse	5633	1934
relapse_528	5.06958	relapse	3018	1244
relapse_529	11.8618	relapse	1939	820
relapse_530	8.28025	relapse	3140	1365
relapse_531	8.89708	relapse	3799	1510
relapse_532	10.9127	relapse	1512	855
relapse_533	6.87629	relapse	6297	2523
relapse_534	8.99631	relapse	4613	1821
relapse_535	12.3399	relapse	3825	1526
relapse_536	9.93927	relapse	8562	2607
relapse_537	9.13349	relapse	1708	781
relapse_538	11.1062	relapse	4529	1822
relapse_539	38.0722	relapse	1857	742
relapse_540	8.66329	relapse	3359	1545
relapse_541	6.72377	relapse	2335	1003
relapse_542	9.1941	relapse	2643	1253
relapse_543	16.2634	relapse	1777	879
relapse_544	23.8728	relapse	1730	822
relapse_545	9.73725	relapse	2588	1281
relapse_546	46.7018	relapse	1137	497
relapse_547	7.47161	relapse	5019	1888
relapse_548	8.25135	relapse	3151	1243
relapse_549	11.8869	relapse	2406	1058
relapse_550	9.85839	relapse	3672	1675
relapse_551	9.5917	relapse	3086	1364
relapse_552	7.41234	relapse	2253	1114
relapse_553	13.7931	relapse	725	409
relapse_554	61.9333	relapse	1500	463
relapse_555	11.284	relapse	4307	1740
relapse_556	5.13815	relapse	2063	918
relapse_557	21.8238	relapse	976	506
relapse_558	6.94319	relapse	2218	1048
relapse_559	7.9616	relapse	1771	805
relapse_560	7.70706	relapse	2608	1121
relapse_561	9.58316	relapse	4894	1902
relapse_562	10.2311	relapse	4154	1487
relapse_563	10.8808	relapse	3281	1578
relapse_564	5.76527	relapse	1457	724
relapse_565	9.37653	relapse	2037	1082
relapse_566	35.704	relapse	2081	786
relapse_567	24.5678	relapse	1099	457
relapse_568	28.4553	relapse	738	311
relapse_569	25.1979	relapse	758	422
relapse_570	8.68659	relapse	2878	1328
relapse_571	11.6833	relapse	3903	1574
relapse_572	6.72492	relapse	2632	1134
relapse_573	7.3993	relapse	2284	1112
relapse_574	9.28112	relapse	1864	1008
relapse_575	7.43845	relapse	3818	1710
relapse_576	22.8749	relapse	1447	608
relapse_577	49.6203	relapse	1185	471
relapse_578	9.45205	relapse	3650	1316
relapse_579	12.57	relapse	1607	870
relapse_580	7.57068	relapse	2087	1039
relapse_581	42.3695	relapse	996	444
relapse_582	8.79774	relapse	10264	3250
relapse_583	13.5858	relapse	3776	1538
relapse_584	26.4303	relapse	1241	602
relapse_585	7.81801	relapse	3121	1479
relapse_586	11.028	relapse	3074	1253
relapse_587	9.52748	relapse	5185	1804
relapse_588	11.4622	relapse	2722	1262
relapse_589	7.81476	relapse	1382	826
relapse_590	8.10048	relapse	3543	1232
relapse_591	7.54831	relapse	3312	1521
relapse_592	7.73417	relapse	3491	1271
relapse_593	10.0934	relapse	3319	1392
relapse_594	11.074	relapse	4795	1782
relapse_595	8.19672	relapse	5063	1970
relapse_596	10.252	relapse	1746	782
relapse_597	16.7943	relapse	3656	1479
relapse_598	8.01949	relapse	4514	1769
relapse_599	12.1599	relapse	6431	2117
relapse_600	10.1381	relapse	3186	1469
relapse_601	42.3901	relapse	887	415
relapse_602	9.39141	relapse	5143	2085
relapse_603	7.12251	relapse	2457	1034
relapse_604	8.93855	relapse	1790	987
relapse_605	26.4676	relapse	971	459
relapse_606	8.19277	relapse	2075	993
relapse_607	6.73162	relapse	1129	666
relapse_608	9.31334	relapse	2534	1163
relapse_609	6.40192	relapse	2921	1420
relapse_610	7.34058	relapse	4877	2010
relapse_611	6.64729	relapse	2753	1256
relapse_612	8.60563	relapse	3091	1497
relapse_613	31.8052	relapse	1047	458
relapse_614	12.5447	relapse	4472	1571
relapse_615	9.40077	relapse	1819	965
relapse_616	10.4536	relapse	5070	2019
relapse_617	5.48452	relapse	2972	1487
relapse_618	38.3615	relapse	769	393
relapse_619	12.0779	relapse	6160	2561
relapse_620	37.8253	relapse	1076	440
relapse_621	10.9692	relapse	2270	1154
relapse_622	9.68031	relapse	3347	1452
relapse_623	9.05703	relapse	5366	1999
relapse_624	11.4618	relapse	3961	1549
relapse_625	8.31746	relapse	3150	1352
relapse_626	14.0778	relapse	4191	2002
relapse_627	8.13253	relapse	4648	1833
relapse_628	7.55282	relapse	6342	2229
relapse_629	8.41699	relapse	2590	1327
relapse_630	9.03912	relapse	2633	1273
relapse_631	10.4562	relapse	1951	1068
relapse_632	10.7054	relapse	1205	644
relapse_633	7.11399	relapse	2474	1063
relapse_634	6.83729	relapse	2735	1252
relapse_635	9.20304	relapse	1054	581
relapse_636	8.87017	relapse	2018	818
relapse_637	8.49729	relapse	3507	1644
relapse_638	8.26519	relapse	3424	1492
relapse_639	47.1645	relapse	1058	458
relapse_640	38.1679	relapse	786	323
relapse_641	40.6038	relapse	1623	713
relapse_642	10.7407	relapse	5549	2039
relapse_643	11.8601	relapse	2774	1145
relapse_644	9.08841	relapse	3642	1634
relapse_645	12.1935	relapse	3059	1239
relapse_646	9.11573	relapse	4761	1635
relapse_647	8.29446	relapse	4931	2320
relapse_648	8.36707	relapse	2964	1337
relapse_649	8.57909	relapse	1865	941
relapse_650	12.3001	relapse	2439	1101
relapse_651	10.9839	relapse	7948	2516
relapse_652	58.243	relapse	922	327
relapse_653	8.47615	relapse	2159	1076
relapse_654	10.084	relapse	2261	1149
relapse_655	18.5668	relapse	921	522
relapse_656	12.2076	relapse	4317	1672
relapse_657	9.20125	relapse	2554	1197
relapse_658	11.1685	relapse	2131	1021
relapse_659	5.75965	relapse	3212	1271
relapse_660	10.6564	relapse	2590	950
relapse_661	6.45338	relapse	3657	1520
relapse_662	33.4262	relapse	718	367
relapse_663	12.4457	relapse	4371	1578
relapse_664	8.86804	relapse	3304	1521
relapse_665	11.769	relapse	2770	1334
relapse_666	12.9466	relapse	4086	1655
relapse_667	10.0562	relapse	3918	1494
relapse_668	11.0463	relapse	2571	1276
relapse_669	11.0863	relapse	2237	1064
relapse_670	17.0567	relapse	1624	784
relapse_671	30.2273	relapse	880	459
relapse_672	7.91594	relapse	5710	2016
relapse_673	11.0798	relapse	3195	1295
relapse_674	11.4085	relapse	1569	771
relapse_675	5.28571	relapse	2100	1146
relapse_676	10.3357	relapse	3038	1280
relapse_677	9.23003	relapse	2091	1100
relapse_678	35.34	relapse	897	442
relapse_679	11.2024	relapse	2312	1150
relapse_680	9.21933	relapse	1345	652
relapse_681	12.0495	relapse	3635	1576
relapse_682	7.51063	relapse	2117	920
relapse_683	11.194	relapse	3216	1299
relapse_684	8.27169	relapse	2974	1304
relapse_685	11.5655	relapse	3277	1114
relapse_686	8.72274	relapse	3531	1422
relapse_687	46.3736	relapse	910	349
relapse_688	9.51157	relapse	778	486
relapse_689	11.0526	relapse	6831	2162
relapse_690	9.48454	relapse	3880	1541
relapse_691	27.5835	relapse	1258	563
relapse_692	7.75611	relapse	4461	1521
relapse_693	10.0328	relapse	2442	1210
relapse_694	10.3569	relapse	2858	1256
relapse_695	32.2747	relapse	1165	512
relapse_696	9.06502	relapse	2107	1030
relapse_697	9.84606	relapse	3443	1381
relapse_698	8.64128	relapse	5358	2319
relapse_699	28.0265	relapse	1206	511
relapse_700	6.12009	relapse	3464	1384
relapse_701	6.16253	relapse	4073	1698
relapse_702	10.8955	relapse	2937	1182
relapse_703	7.71589	relapse	1957	954
relapse_704	30.5153	relapse	1999	877
relapse_705	37.4554	relapse	841	415
relapse_706	6.8508	relapse	3693	1452
relapse_707	7.02171	relapse	5896	2199
relapse_708	14.118	relapse	3832	1486
relapse_709	8.33971	relapse	2614	1191
relapse_710	36.1895	relapse	992	424
relapse_711	7.6163	relapse	2429	961
relapse_712	7.1554	relapse	2278	969
relapse_713	30.7692	relapse	1144	468
relapse_714	32.6996	relapse	789	387
relapse_715	6.45161	relapse	1829	949
relapse_716	8.61335	relapse	2113	941
relapse_717	6.63853	relapse	2606	1132
relapse_718	8.37246	relapse	2556	1209
relapse_719	15.1616	relapse	2104	975
relapse_720	5.29942	relapse	3774	1578
relapse_721	9.29457	relapse	2098	967
relapse_722	5.78477	relapse	2351	1002
relapse_723	11.8516	relapse	5417	1985
relapse_724	64.3766	relapse	786	237
relapse_725	10.8099	relapse	3062	1197
relapse_726	11.8996	relapse	2311	1213
relapse_727	58.6041	relapse	831	313
relapse_728	24.153	relapse	915	429
relapse_729	19.5926	relapse	2062	960
relapse_730	10.0509	relapse	1572	833
relapse_731	6.38239	relapse	3635	1463
relapse_732	12.1827	relapse	2758	1170
relapse_733	8.88538	relapse	1902	983
relapse_734	9.22804	relapse	3381	1538
relapse_735	8.67209	relapse	2952	1504
relapse_736	11.7715	relapse	2591	892
relapse_737	33.2609	relapse	920	392
relapse_738	12.684	relapse	3532	1612
relapse_739	5.03008	relapse	4155	1643
relapse_740	8.26316	relapse	3800	1751
relapse_741	10.2125	relapse	4612	1761
relapse_742	5.44273	relapse	2462	1171
relapse_743	10.3063	relapse	3134	1533
relapse_744	8.69379	relapse	2335	1045
relapse_745	22.4707	relapse	1878	872
relapse_746	6.22963	relapse	2761	1334
relapse_747	8.62202	relapse	1299	753
relapse_748	6.17169	relapse	2155	1019
relapse_749	53.949	relapse	823	308
relapse_750	4.5764	relapse	2644	1157
relapse_751	7.02006	relapse	2792	1151
relapse_752	8.88136	relapse	4425	1864
relapse_753	15.079	relapse	3926	1435
relapse_754	10.7656	relapse	4180	1681
relapse_755	8.82157	relapse	3004	1387
relapse_756	9.15419	relapse	2873	1301
relapse_757	8.46601	relapse	3957	1625
relapse_758	23.445	relapse	1045	476
relapse_759	10.3154	relapse	2346	929
relapse_760	32.4096	relapse	830	441
relapse_761	9.96633	relapse	1485	798
relapse_762	7.22321	relapse	3378	1551
relapse_763	54.4928	relapse	1035	339
relapse_764	6.57895	relapse	2432	1190
relapse_765	11.8014	relapse	3364	1625
relapse_766	8.27449	relapse	5523	1863
relapse_767	12.2813	relapse	5659	2111
relapse_768	10.361	relapse	3629	1616
relapse_769	28.9086	relapse	1695	759
relapse_770	48.7485	relapse	839	392
relapse_771	6.67241	relapse	2323	1182
relapse_772	9.4346	relapse	2936	1384
relapse_773	6.83417	relapse	1990	889
relapse_774	11.1595	relapse	2527	1131
relapse_775	19.9155	relapse	1657	757
relapse_776	7.86787	relapse	1665	752
relapse_777	32.4586	relapse	724	368
relapse_778	9.59912	relapse	5438	1935
relapse_779	8.38551	relapse	5271	1933
relapse_780	7.89369	relapse	2521	1033
relapse_781	8.20961	relapse	3435	1429
relapse_782	11.044	relapse	2979	1204
relapse_783	8.70488	relapse	3768	1414
relapse_784	29.3973	relapse	813	438
relapse_785	17.6688	relapse	2977	1127
relapse_786	12.9366	relapse	4352	1751
relapse_787	10.2888	relapse	2216	1009
relapse_788	6.63916	relapse	2666	1256
relapse_789	6.79141	relapse	2886	1418
relapse_790	8.07056	relapse	4535	1743
relapse_791	10.6145	relapse	3222	1386
relapse_792	9.71185	relapse	1874	941
relapse_793	7.28643	relapse	1990	954
relapse_794	45.1948	relapse	1155	462
relapse_795	7.75918	relapse	4601	1849
relapse_796	13.3476	relapse	2330	1106
relapse_797	8.32856	relapse	3494	1518
relapse_798	18.4143	relapse	782	497
relapse_799	13.2786	relapse	1461	782
relapse_800	6.96956	relapse	2267	949
relapse_801	16.4857	relapse	1013	496
relapse_802	8.37079	relapse	1780	869
relapse_803	10.0282	relapse	3191	1275
relapse_804	9.32919	relapse	2251	1123
relapse_805	9.64646	relapse	1980	932
relapse_806	8.63095	relapse	5712	2140
relapse_807	8.63798	relapse	3091	1443
relapse_808	6.83114	relapse	8593	2747
relapse_809	6.2399	relapse	3093	1506
relapse_810	8.43916	relapse	4882	1980
relapse_811	8.34106	relapse	2158	1104
relapse_812	9.29773	relapse	2022	1038
relapse_813	13.7213	relapse	3265	1302
relapse_814	9.09245	relapse	5917	2045
relapse_815	13.0385	relapse	882	489
relapse_816	27.7108	relapse	1328	599
relapse_817	7.70686	relapse	2115	952
relapse_818	8.67913	relapse	3157	1405
relapse_819	8.00439	relapse	1824	992
relapse_820	18.6711	relapse	1505	674
relapse_821	24.7001	relapse	1417	614
relapse_822	20.9132	relapse	1095	506
relapse_823	6.69899	relapse	2269	919
relapse_824	11.7843	relapse	1799	886
relapse_825	7.82665	relapse	3092	1368
relapse_826	31.5851	relapse	858	379
relapse_827	14.5523	relapse	5037	1922
relapse_828	10.728	relapse	2610	1262
relapse_829	8.25501	relapse	2447	1116
relapse_830	7.27081	relapse	949	603
relapse_831	9.59472	relapse	5305	2027
relapse_832	8.7822	relapse	1708	901
relapse_833	12.1515	relapse	2905	1250
relapse_834	49.0926	relapse	1047	399
relapse_835	12.8467	relapse	4398	1533
relapse_836	13.4524	relapse	840	502
relapse_837	9.57043	relapse	5005	1844
relapse_838	12.1723	relapse	2670	1360
relapse_839	10.9927	relapse	4221	1499
relapse_840	5.22678	relapse	2315	1095
relapse_841	8.70179	relapse	2126	1062
relapse_842	7.71033	relapse	4695	1762
relapse_843	8.78609	relapse	3221	1406
relapse_844	23.2166	relapse	771	408
relapse_845	12.1803	relapse	3284	1527
relapse_846	33.0539	relapse	835	452
relapse_847	28.8889	relapse	1080	484
relapse_848	11.4137	relapse	3452	1307
relapse_849	8.99288	relapse	5193	1617
relapse_850	13.6203	relapse	2834	1320
relapse_851	4.47138	relapse	5032	1975
relapse_852	8.04041	relapse	4751	1828
relapse_853	8.87787	relapse	2219	909
relapse_854	11.591	relapse	2709	1192
relapse_855	10.0285	relapse	5265	1861
relapse_856	8.14777	relapse	1976	860
relapse_857	9.81054	relapse	5331	1880
relapse_858	9.81975	relapse	5326	1974
relapse_859	10.4862	relapse	2756	1179
relapse_860	10.4944	relapse	5279	2004
relapse_861	12.575	relapse	3833	1307
relapse_862	24.9639	relapse	1386	635
relapse_863	4.78158	relapse	1694	957
relapse_864	10.4759	relapse	3341	1490
relapse_865	6.93994	relapse	2464	1153
relapse_866	10.0945	relapse	2962	1524
relapse_867	27.1157	relapse	1737	735
relapse_868	7.94413	relapse	2291	990
relapse_869	11.1489	relapse	4700	1950
relapse_870	9.44615	relapse	3250	1271
relapse_871	9.03226	relapse	1860	976
relapse_872	43.7975	relapse	790	319
relapse_873	10.1268	relapse	5757	2131
relapse_874	10.3308	relapse	3446	1404
relapse_875	9.32449	relapse	4826	2064
relapse_876	16.4098	relapse	3504	1337
relapse_877	7.72884	relapse	2316	988
relapse_878	6.92275	relapse	2369	1011
relapse_879	12.6415	relapse	1060	635
relapse_880	10.2401	relapse	2832	1299
relapse_881	8.25416	relapse	3368	1391
relapse_882	28.5832	relapse	1214	540
relapse_883	10.0085	relapse	5885	2134
relapse_884	14.4617	relapse	3734	1426
relapse_885	6.45318	relapse	2061	952
relapse_886	25.7856	relapse	1082	558
relapse_887	10.6615	relapse	2842	1140
relapse_888	11.9164	relapse	6319	2216
relapse_889	14.1029	relapse	4063	1799
relapse_890	5.70342	relapse	3419	1430
relapse_891	6.90021	relapse	4710	1606
relapse_892	10.7352	relapse	1537	833
relapse_893	10.3288	relapse	4744	1767
relapse_894	7.53406	relapse	3597	1494
relapse_895	50.1276	relapse	784	345
relapse_896	13.4943	relapse	2112	1001
relapse_897	26.5255	relapse	803	377
relapse_898	9.88841	relapse	3226	1567
relapse_899	6.80302	relapse	2249	1161
relapse_900	14.7575	relapse	969	557
relapse_901	7.76374	relapse	2692	1219
relapse_902	15.7633	relapse	5018	1903
relapse_903	5.46039	relapse	2802	1370
relapse_904	10.8829	relapse	3262	1628
relapse_905	7.40884	relapse	2578	1223
relapse_906	7.86441	relapse	1475	740
relapse_907	13.5718	relapse	3802	1597
relapse_908	38.1549	relapse	878	406
relapse_909	7.00389	relapse	3341	1392
relapse_910	10.5149	relapse	3224	1258
relapse_911	7.46168	relapse	4436	1829
relapse_912	11.2004	relapse	2241	1117
relapse_913	9.85413	relapse	3085	1355
relapse_914	7.03312	relapse	2929	1323
relapse_915	4.93123	relapse	2981	1264
relapse_916	8.74773	relapse	5510	1975
relapse_917	8.24916	relapse	2376	1300
relapse_918	8.70388	relapse	4228	1756
relapse_919	8.52006	relapse	3838	1792
relapse_920	9.64571	relapse	5391	2122
relapse_921	13.2338	relapse	1942	1006
relapse_922	10.7222	relapse	1800	1050
relapse_923	8.20377	relapse	3023	1260
relapse_924	5.26495	relapse	2944	1507
relapse_925	5.23862	relapse	4505	1745
relapse_926	10.9296	relapse	2754	1380
relapse_927	6.65198	relapse	7261	2400
relapse_928	8.07591	relapse	4953	1946
relapse_929	9.2047	relapse	6551	2219
relapse_930	13.0524	relapse	2919	1429
relapse_931	8.06209	relapse	1997	918
relapse_932	7.36055	relapse	1739	857
relapse_933	9.1893	relapse	4897	1971
relapse_934	10.9197	relapse	7198	2405
relapse_935	6.60287	relapse	3135	1405
relapse_936	7.86942	relapse	2910	1228
relapse_937	8.37534	relapse	2579	1158
[truncated: 1,089 more rows]
