# Supplementary material for: Evolution of Advanced Chronic Lymphoid Leukemia Unveiled by Single-Cell Transcriptomics: A Case Report
Source: Front Oncol. 2020 Oct 30;10:584607. doi: 10.3389/fonc.2020.584607 (PMC7664833; doi:10.3389/fonc.2020.584607)
Supplement: Supplementary file 6 [file Table_2.xlsx]

## Sheet: Table_S2
gene_symbol	logFC	pct.1	pct.2	p_val_adj
SYNE2	0.764657	0.824	0.361	2.0135e-97
LTB	0.743955	0.827	0.389	1.65257e-82
IGKC	0.63588	1	1	8.34647e-143
HLA-B	0.62696	1	0.986	5.93128e-139
B2M	0.61118	1	1	5.42888e-175
HLA-C	0.547101	0.93	0.662	1.8922e-72
BIRC3	0.518999	0.645	0.276	7.89344e-55
TMSB10	0.514379	1	0.995	5.52655e-113
RPLP1	0.506936	1	1	7.86766e-151
IRF1	0.466525	0.577	0.281	5.42531e-35
TPM3	0.463824	0.89	0.644	7.18625e-51
YWHAZ	0.459531	0.938	0.709	8.35531e-60
RPL27A	0.455736	0.999	0.996	1.43421e-90
S100A6	0.449111	0.885	0.666	4.61067e-40
DDX5	0.440969	0.993	0.969	3.48909e-66
IGHM	0.433975	1	0.989	3.42385e-59
AC007364.1	0.431848	0.414	0.033	3.88593e-69
RPS12	0.430932	1	1	2.31976e-105
XIST	0.421185	0.835	0.534	5.92568e-41
ATP5F1E	0.41145	0.946	0.814	1.09085e-47
CXXC5	0.410746	0.618	0.276	2.24303e-43
STAT1	0.409575	0.415	0.092	1.09012e-46
ADTRP	0.400472	0.489	0.101	2.62969e-60
RPS14	0.399356	1	1	1.74695e-97
TLE1	0.392838	0.454	0.115	1.62645e-48
COX4I1	0.387422	0.913	0.722	6.92615e-41
AC103591.3	0.386071	0.608	0.328	3.14453e-28
PEBP1	0.385417	0.905	0.657	3.31298e-42
RPS18	0.370352	1	0.999	4.53599e-80
PXDNL	0.360478	0.507	0.194	8.65478e-37
GABPB1-AS1	0.349512	0.709	0.446	1.8566e-25
PRKCB	0.348734	0.724	0.435	2.05825e-31
ETS1	0.346997	0.601	0.288	1.56195e-35
TXNIP	0.339974	0.948	0.862	3.80423e-23
ATP5MG	0.338865	0.787	0.503	6.21959e-33
AL139020.1	0.336915	0.529	0.242	5.46092e-30
RPL18A	0.336412	1	1	5.50634e-58
HLA-A	0.333518	0.989	0.948	2.56011e-40
ABCA6	0.330854	0.768	0.492	6.0474e-28
LINC01578	0.328371	0.763	0.472	1.17867e-31
UCP2	0.325997	0.711	0.467	8.5415e-25
SERF2	0.32487	0.999	0.968	1.48507e-40
DBI	0.324699	0.971	0.927	3.01288e-28
LAPTM5	0.323747	0.919	0.736	6.16158e-29
RPL35	0.323257	0.999	0.99	4.91838e-54
CTSH	0.321751	0.556	0.296	2.43661e-26
PMAIP1	0.321003	0.647	0.439	3.03513e-19
CPNE5	0.319339	0.324	0.042	7.19329e-44
ISCU	0.318459	0.727	0.464	9.94605e-28
CD52	0.315365	0.98	0.936	1.93229e-26
RPS15	0.304365	1	1	1.16698e-51
RPS29	0.303851	0.999	0.997	9.66603e-52
LIMD2	0.301924	0.809	0.57	1.07041e-25
YBX3	0.301823	0.655	0.477	1.3471e-15
RPL13	0.300276	1	1	2.99038e-64
RPS15A	0.300028	1	0.997	2.24517e-48
CFLAR	0.296775	0.623	0.383	1.0748e-20
RPL27	0.294724	0.993	0.972	2.70175e-36
PNN	0.293756	0.864	0.645	1.12087e-21
PPIB	0.292451	0.61	0.369	1.55738e-22
ARPC1B	0.292128	0.677	0.409	8.67134e-24
C16orf74	0.291602	0.547	0.276	2.55531e-25
KNL1	0.291244	0.296	0.028	5.74527e-43
DNAJC10	0.290156	0.413	0.147	1.01833e-29
TAGLN2	0.289816	0.602	0.366	8.20906e-19
ISG20	0.289377	0.567	0.295	6.96827e-24
RPL23A	0.288646	1	1	3.71411e-56
CCDC88A	0.286808	0.875	0.707	1.39511e-14
ANXA2	0.285195	0.488	0.219	1.03576e-25
TTN	0.284455	0.666	0.441	1.84143e-16
RPLP2	0.283692	1	1	1.48871e-53
IGHG4	0.283675	0.246	0.014	1.79792e-38
RPL37	0.28129	1	0.999	1.38273e-41
ARPC3	0.280451	0.906	0.731	9.82609e-22
HSP90B1	0.275868	0.612	0.407	2.66689e-15
SMARCB1	0.273041	0.43	0.161	4.50355e-29
RBM3	0.270274	0.595	0.338	1.25745e-23
IFT57	0.263239	0.586	0.319	3.22878e-22
CAST	0.262784	0.734	0.52	5.71e-17
S100A4	0.262071	0.691	0.534	7.18235e-07
PARP14	0.261993	0.459	0.219	6.51919e-21
RASGRP3	0.259093	0.364	0.128	4.39981e-25
PSME1	0.257762	0.574	0.323	6.18085e-21
TSPO	0.257435	0.515	0.288	3.09873e-18
HIST2H2AC	0.256696	0.468	0.241	4.75583e-18
ARGLU1	0.255361	0.848	0.684	2.54645e-17
CFL1	0.254646	0.829	0.649	3.54695e-17
C9orf16	0.253293	0.421	0.162	1.23392e-26
VPREB3	0.251983	0.257	0.036	1.28281e-31
COX6C	0.251221	0.671	0.455	1.1959e-16
ACTB	-0.25574	0.936	0.976	3.87689e-15
HSPA8	-0.258473	0.498	0.616	1.00914e-09
PDE4B	-0.259596	0.327	0.531	2.32723e-14
HSP90AB1	-0.260114	0.915	0.98	2.25967e-19
ACTG1	-0.262072	0.827	0.856	1.06519e-09
DYNLL1	-0.262559	0.455	0.605	1.12097e-11
MS4A1	-0.263576	0.41	0.569	1.16388e-10
MIR210HG	-0.270745	0.017	0.256	7.85474e-40
STIM2	-0.273306	0.31	0.49	1.33136e-13
WSB1	-0.274913	0.304	0.51	6.46952e-16
BNIP3L	-0.275055	0.378	0.56	3.24379e-15
TLE4	-0.275558	0.137	0.385	5.22302e-26
PTMA	-0.275968	0.995	1	1.70883e-38
CD72	-0.27648	0.157	0.38	1.91773e-21
PRDX2	-0.278977	0.156	0.403	1.11364e-25
BCL11A	-0.280629	0.481	0.625	1.00686e-13
DNAJB1	-0.282274	0.123	0.342	1.00414e-22
DNAJA1	-0.288637	0.354	0.513	9.82507e-13
SERTAD1	-0.288955	0.226	0.476	1.46235e-23
ARID5B	-0.289529	0.647	0.755	6.32178e-14
IDI1	-0.297943	0.208	0.421	1.22769e-18
KLF4	-0.300131	0.122	0.369	2.51528e-28
REL	-0.302812	0.456	0.62	3.44449e-15
ARHGAP9	-0.311978	0.157	0.412	2.61968e-28
CLNK	-0.318617	0.368	0.566	7.05462e-18
HLA-DRB1	-0.327683	0.999	0.997	4.54575e-24
NUDT1	-0.329619	0.446	0.571	5.29136e-11
ZNF292	-0.333881	0.545	0.71	3.52462e-20
MPHOSPH8	-0.334322	0.332	0.573	1.5934e-24
NEAT1	-0.334698	0.796	0.917	1.95357e-18
TCF4	-0.337651	0.687	0.781	5.7982e-16
RPL15	-0.338296	0.98	0.999	2.40374e-49
COL9A3	-0.342271	0.423	0.606	4.63012e-19
HERPUD1	-0.34269	0.405	0.621	5.08361e-22
PKM	-0.355521	0.198	0.444	1.34977e-25
RPL14	-0.355928	0.955	0.994	2.8713e-43
ZNF331	-0.356827	0.125	0.356	2.74384e-25
RPL26	-0.361082	0.986	0.996	1.17798e-53
SCIMP	-0.386228	0.273	0.522	9.1674e-29
TSC22D3	-0.389157	0.707	0.814	1.21302e-25
WNT3	-0.39102	0.344	0.579	3.74892e-26
RPSA	-0.391775	0.905	0.966	3.32224e-44
JUND	-0.391976	0.91	0.966	2.326e-38
UBB	-0.397791	0.594	0.787	6.03877e-34
SRSF7	-0.404707	0.673	0.82	9.70389e-34
FILIP1L	-0.409092	0.229	0.45	1.34003e-20
RHOH	-0.409816	0.395	0.652	1.5256e-33
MARCKSL1	-0.41633	0.142	0.482	1.65529e-47
P4HA1	-0.418969	0.085	0.415	2.37922e-50
HLA-DQA1	-0.425371	0.854	0.95	1.40648e-35
ATF5	-0.434708	0.111	0.366	2.88863e-31
HIST1H4C	-0.436104	0.618	0.778	1.6347e-35
RPL32	-0.438	0.986	1	1.85375e-88
AC020916.1	-0.460887	0.167	0.448	2.09119e-35
ID1	-0.466426	0.026	0.337	1.52171e-54
SRGN	-0.473055	0.586	0.76	1.48107e-33
NR4A2	-0.498903	0.209	0.554	2.64893e-48
RPL21	-0.502631	0.98	0.999	8.55887e-96
RNASET2	-0.507477	0.475	0.732	2.1255e-42
SLC2A3	-0.521461	0.128	0.477	6.21745e-51
H3F3B	-0.522928	0.909	0.994	2.87544e-67
RGCC	-0.538797	0.146	0.489	5.49466e-50
FOSB	-0.549577	0.562	0.797	2.97794e-45
PGK1	-0.549806	0.329	0.631	2.71402e-45
HLA-DQB1	-0.560077	0.852	0.982	2.21111e-71
HSP90AA1	-0.563399	0.61	0.778	2.33415e-40
LDHA	-0.565024	0.298	0.629	4.68637e-54
ZFP36L2	-0.587592	0.319	0.69	8.03694e-62
NR4A1	-0.596828	0.064	0.491	9.83808e-79
BTG1	-0.63651	0.913	0.989	5.85517e-98
CD69	-0.648037	0.387	0.672	2.94045e-43
ENO1	-0.664264	0.435	0.736	1.32569e-61
TPI1	-0.675267	0.315	0.695	4.04667e-71
BTG2	-0.686184	0.592	0.809	9.82411e-60
RPL9P9	-0.755852	0.292	0.806	7.59264e-114
DUSP1	-0.813943	0.584	0.851	2.52235e-84
JUN	-0.822334	0.783	0.949	5.00218e-91
KLF2	-0.825908	0.575	0.847	3.44588e-83
ID3	-0.902913	0.317	0.787	2.838e-104
JUNB	-0.919514	0.514	0.869	6.04906e-107
GAPDH	-0.923263	0.741	0.96	1.02157e-124
IER2	-0.991194	0.415	0.828	6.49346e-114
EGR1	-1.18885	0.135	0.753	9.84243e-148
DUSP2	-1.27991	0.203	0.722	1.56839e-115
FOS	-1.4647	0.415	0.888	1.59419e-152
