# Supplementary material for: Evolution of Advanced Chronic Lymphoid Leukemia Unveiled by Single-Cell Transcriptomics: A Case Report
Source: Front Oncol. 2020 Oct 30;10:584607. doi: 10.3389/fonc.2020.584607 (PMC7664833; doi:10.3389/fonc.2020.584607)
Supplement: Supplementary file 7 [file Table_3.xlsx]

## Sheet: upregulated_in_relapse
ID	Description	FDR	Genes
REAC:R-HSA-192823	Viral mRNA Translation	1.34989e-15	RPL37,RPLP2,RPL23A,RPL27,RPS15A,RPL13,RPS29,RPS15,RPL35,RPL18A,RPS18,RPS14,RPS12,RPL27A,RPLP1
REAC:R-HSA-156902	Peptide chain elongation	1.34989e-15	RPL37,RPLP2,RPL23A,RPL27,RPS15A,RPL13,RPS29,RPS15,RPL35,RPL18A,RPS18,RPS14,RPS12,RPL27A,RPLP1
REAC:R-HSA-2408557	Selenocysteine synthesis	2.69127e-15	RPL37,RPLP2,RPL23A,RPL27,RPS15A,RPL13,RPS29,RPS15,RPL35,RPL18A,RPS18,RPS14,RPS12,RPL27A,RPLP1
REAC:R-HSA-72764	Eukaryotic Translation Termination	2.69127e-15	RPL37,RPLP2,RPL23A,RPL27,RPS15A,RPL13,RPS29,RPS15,RPL35,RPL18A,RPS18,RPS14,RPS12,RPL27A,RPLP1
REAC:R-HSA-156842	Eukaryotic Translation Elongation	2.69127e-15	RPL37,RPLP2,RPL23A,RPL27,RPS15A,RPL13,RPS29,RPS15,RPL35,RPL18A,RPS18,RPS14,RPS12,RPL27A,RPLP1
REAC:R-HSA-975956	Nonsense Mediated Decay (NMD) independent of the Exon Junction Complex (EJC)	3.75403e-15	RPL37,RPLP2,RPL23A,RPL27,RPS15A,RPL13,RPS29,RPS15,RPL35,RPL18A,RPS18,RPS14,RPS12,RPL27A,RPLP1
REAC:R-HSA-72689	Formation of a pool of free 40S subunits	9.74548e-15	RPL37,RPLP2,RPL23A,RPL27,RPS15A,RPL13,RPS29,RPS15,RPL35,RPL18A,RPS18,RPS14,RPS12,RPL27A,RPLP1
REAC:R-HSA-156827	L13a-mediated translational silencing of Ceruloplasmin expression	4.19375e-14	RPL37,RPLP2,RPL23A,RPL27,RPS15A,RPL13,RPS29,RPS15,RPL35,RPL18A,RPS18,RPS14,RPS12,RPL27A,RPLP1
REAC:R-HSA-1799339	SRP-dependent cotranslational protein targeting to membrane	4.81407e-14	RPL37,RPLP2,RPL23A,RPL27,RPS15A,RPL13,RPS29,RPS15,RPL35,RPL18A,RPS18,RPS14,RPS12,RPL27A,RPLP1
REAC:R-HSA-72706	GTP hydrolysis and joining of the 60S ribosomal subunit	4.81407e-14	RPL37,RPLP2,RPL23A,RPL27,RPS15A,RPL13,RPS29,RPS15,RPL35,RPL18A,RPS18,RPS14,RPS12,RPL27A,RPLP1
REAC:R-HSA-927802	Nonsense-Mediated Decay (NMD)	7.2242e-14	RPL37,RPLP2,RPL23A,RPL27,RPS15A,RPL13,RPS29,RPS15,RPL35,RPL18A,RPS18,RPS14,RPS12,RPL27A,RPLP1
REAC:R-HSA-975957	Nonsense Mediated Decay (NMD) enhanced by the Exon Junction Complex (EJC)	7.2242e-14	RPL37,RPLP2,RPL23A,RPL27,RPS15A,RPL13,RPS29,RPS15,RPL35,RPL18A,RPS18,RPS14,RPS12,RPL27A,RPLP1
REAC:R-HSA-2408522	Selenoamino acid metabolism	8.24961e-14	RPL37,RPLP2,RPL23A,RPL27,RPS15A,RPL13,RPS29,RPS15,RPL35,RPL18A,RPS18,RPS14,RPS12,RPL27A,RPLP1
REAC:R-HSA-72737	Cap-dependent Translation Initiation	1.21942e-13	RPL37,RPLP2,RPL23A,RPL27,RPS15A,RPL13,RPS29,RPS15,RPL35,RPL18A,RPS18,RPS14,RPS12,RPL27A,RPLP1
REAC:R-HSA-72613	Eukaryotic Translation Initiation	1.21942e-13	RPL37,RPLP2,RPL23A,RPL27,RPS15A,RPL13,RPS29,RPS15,RPL35,RPL18A,RPS18,RPS14,RPS12,RPL27A,RPLP1
REAC:R-HSA-168273	Influenza Viral RNA Transcription and Replication	5.90472e-13	RPL37,RPLP2,RPL23A,RPL27,RPS15A,RPL13,RPS29,RPS15,RPL35,RPL18A,RPS18,RPS14,RPS12,RPL27A,RPLP1
REAC:R-HSA-9010553	Regulation of expression of SLITs and ROBOs	1.21934e-12	PSME1,RPL37,RPLP2,RPL23A,RPL27,RPS15A,RPL13,RPS29,RPS15,RPL35,RPL18A,RPS18,RPS14,RPS12,RPL27A,RPLP1
REAC:R-HSA-168255	Influenza Life Cycle	1.59821e-12	RPL37,RPLP2,RPL23A,RPL27,RPS15A,RPL13,RPS29,RPS15,RPL35,RPL18A,RPS18,RPS14,RPS12,RPL27A,RPLP1
REAC:R-HSA-168254	Influenza Infection	4.46811e-12	RPL37,RPLP2,RPL23A,RPL27,RPS15A,RPL13,RPS29,RPS15,RPL35,RPL18A,RPS18,RPS14,RPS12,RPL27A,RPLP1
REAC:R-HSA-376176	Signaling by ROBO receptors	5.26535e-11	PSME1,RPL37,RPLP2,RPL23A,RPL27,RPS15A,RPL13,RPS29,RPS15,RPL35,RPL18A,RPS18,RPS14,RPS12,RPL27A,RPLP1
REAC:R-HSA-6791226	Major pathway of rRNA processing in the nucleolus and cytosol	7.12504e-11	RPL37,RPLP2,RPL23A,RPL27,RPS15A,RPL13,RPS29,RPS15,RPL35,RPL18A,RPS18,RPS14,RPS12,RPL27A,RPLP1
REAC:R-HSA-8868773	rRNA processing in the nucleus and cytosol	1.56125e-10	RPL37,RPLP2,RPL23A,RPL27,RPS15A,RPL13,RPS29,RPS15,RPL35,RPL18A,RPS18,RPS14,RPS12,RPL27A,RPLP1
REAC:R-HSA-72312	rRNA processing	3.27535e-10	RPL37,RPLP2,RPL23A,RPL27,RPS15A,RPL13,RPS29,RPS15,RPL35,RPL18A,RPS18,RPS14,RPS12,RPL27A,RPLP1
REAC:R-HSA-5663205	Infectious disease	1.71293e-08	PSME1,RPL37,RPLP2,RPL23A,RPL27,RPS15A,RPL13,RPS29,RPS15,RPL35,RPL18A,RPS18,RPS14,RPS12,RPL27A,RPLP1,B2M
REAC:R-HSA-72766	Translation	6.03162e-08	RPL37,RPLP2,RPL23A,RPL27,RPS15A,RPL13,RPS29,RPS15,RPL35,RPL18A,RPS18,RPS14,RPS12,RPL27A,RPLP1
REAC:R-HSA-422475	Axon guidance	1.3058e-07	CFL1,PSME1,ARPC3,RPL37,RPLP2,RPL23A,ARPC1B,RPL27,RPS15A,RPL13,RPS29,RPS15,RPL35,RPL18A,RPS18,RPS14,RPS12,RPL27A,RPLP1
REAC:R-HSA-71291	Metabolism of amino acids and derivatives	1.59101e-07	PSME1,RPL37,RPLP2,RPL23A,RPL27,RPS15A,RPL13,RPS29,RPS15,RPL35,RPL18A,RPS18,RPS14,RPS12,RPL27A,RPLP1
REAC:R-HSA-8953854	Metabolism of RNA	1.85986e-05	PSME1,RPL37,RPLP2,RPL23A,RPL27,RPS15A,RPL13,RPS29,RPS15,RPL35,RPL18A,RPS18,RPS14,RPS12,DDX5,RPL27A,YWHAZ,RPLP1
REAC:R-HSA-1236977	Endosomal/Vacuolar pathway	0.000147282	HLA-A,HLA-C,B2M,HLA-B
REAC:R-HSA-72695	Formation of the ternary complex, and subsequently, the 43S complex	0.000245779	RPS15A,RPS29,RPS15,RPS18,RPS14,RPS12
REAC:R-HSA-72649	Translation initiation complex formation	0.000526047	RPS15A,RPS29,RPS15,RPS18,RPS14,RPS12
REAC:R-HSA-72702	Ribosomal scanning and start codon recognition	0.000526047	RPS15A,RPS29,RPS15,RPS18,RPS14,RPS12
REAC:R-HSA-72662	Activation of the mRNA upon binding of the cap-binding complex and eIFs, and subsequent binding to 43S	0.000581708	RPS15A,RPS29,RPS15,RPS18,RPS14,RPS12
REAC:R-HSA-1643685	Disease	0.000731441	PSME1,CAST,RPL37,RPLP2,RPL23A,RPL27,RPS15A,RPL13,RPS29,RPS15,RPL35,RPL18A,RPS18,PEBP1,RPS14,STAT1,RPS12,RPL27A,RPLP1,B2M
REAC:R-HSA-1266738	Developmental Biology	0.00147708	CFL1,HIST2H2AC,PSME1,ARPC3,RPL37,RPLP2,RPL23A,ARPC1B,RPL27,RPS15A,RPL13,RPS29,RPS15,RPL35,RPL18A,RPS18,RPS14,RPS12,RPL27A,RPLP1
REAC:R-HSA-1280215	Cytokine Signaling in Immune system	0.00250901	CFL1,PSME1,RASGRP3,HSP90B1,IGHG4,ANXA2,ISG20,HLA-A,PEBP1,STAT1,YWHAZ,IRF1,BIRC3,HLA-C,B2M,HLA-B,LTB
REAC:R-HSA-983170	Antigen Presentation: Folding, assembly and peptide loading of class I MHC	0.00529284	HLA-A,HLA-C,B2M,HLA-B
REAC:R-HSA-909733	Interferon alpha/beta signaling	0.0191321	ISG20,HLA-A,IRF1,HLA-C,HLA-B

## Sheet: downregulated_in_relapse
GO.ID	Description	FDR	Genes
REAC:R-HSA-3371497	HSP90 chaperone cycle for steroid hormone receptors (SHR)	0.00028032	HSP90AA1,DNAJA1,DNAJB1,DYNLL1,HSP90AB1,HSPA8
REAC:R-HSA-3371568	Attenuation phase	0.000326653	HSP90AA1,DNAJB1,HSP90AB1,HSPA8
REAC:R-HSA-422475	Axon guidance	0.000688831	HSP90AA1,RPL21,RPL32,UBB,RPSA,RPL26,RPL14,COL9A3,RPL15,CD72,ACTG1,HSP90AB1,HSPA8,ACTB
REAC:R-HSA-9613829	Chaperone Mediated Autophagy	0.00230619	HSP90AA1,UBB,HSP90AB1,HSPA8
REAC:R-HSA-3371571	HSF1-dependent transactivation	0.00332131	HSP90AA1,DNAJB1,HSP90AB1,HSPA8
REAC:R-HSA-168273	Influenza Viral RNA Transcription and Replication	0.00356568	HSP90AA1,RPL21,RPL32,RPSA,RPL26,RPL14,RPL15
REAC:R-HSA-192823	Viral mRNA Translation	0.00415159	RPL21,RPL32,RPSA,RPL26,RPL14,RPL15
REAC:R-HSA-156902	Peptide chain elongation	0.00415159	RPL21,RPL32,RPSA,RPL26,RPL14,RPL15
REAC:R-HSA-2262752	Cellular responses to stress	0.00471015	FOS,JUN,HSP90AA1,H3F3B,ID1,UBB,DNAJA1,DNAJB1,PRDX2,DYNLL1,HSP90AB1,HSPA8
REAC:R-HSA-156842	Eukaryotic Translation Elongation	0.00533327	RPL21,RPL32,RPSA,RPL26,RPL14,RPL15
REAC:R-HSA-72764	Eukaryotic Translation Termination	0.00533327	RPL21,RPL32,RPSA,RPL26,RPL14,RPL15
REAC:R-HSA-2408557	Selenocysteine synthesis	0.00533327	RPL21,RPL32,RPSA,RPL26,RPL14,RPL15
REAC:R-HSA-168255	Influenza Life Cycle	0.00547251	HSP90AA1,RPL21,RPL32,RPSA,RPL26,RPL14,RPL15
REAC:R-HSA-975956	Nonsense Mediated Decay (NMD) independent of the Exon Junction Complex (EJC)	0.00601846	RPL21,RPL32,RPSA,RPL26,RPL14,RPL15
REAC:R-HSA-8953897	Cellular responses to external stimuli	0.00629634	FOS,JUN,HSP90AA1,H3F3B,ID1,UBB,DNAJA1,DNAJB1,PRDX2,DYNLL1,HSP90AB1,HSPA8
REAC:R-HSA-9018519	Estrogen-dependent gene expression	0.00748118	FOS,JUN,HSP90AA1,FOSB,H3F3B,JUND,HSP90AB1
REAC:R-HSA-1266738	Developmental Biology	0.00807965	JUN,HSP90AA1,H3F3B,RPL21,RPL32,UBB,RPSA,RPL26,RPL14,COL9A3,RPL15,TCF4,KLF4,CD72,ACTG1,HSP90AB1,HSPA8,ACTB
REAC:R-HSA-168254	Influenza Infection	0.00851102	HSP90AA1,RPL21,RPL32,RPSA,RPL26,RPL14,RPL15
REAC:R-HSA-72689	Formation of a pool of free 40S subunits	0.00851125	RPL21,RPL32,RPSA,RPL26,RPL14,RPL15
REAC:R-HSA-70263	Gluconeogenesis	0.0108593	GAPDH,TPI1,ENO1,PGK1
REAC:R-HSA-156827	L13a-mediated translational silencing of Ceruloplasmin expression	0.014463	RPL21,RPL32,RPSA,RPL26,RPL14,RPL15
REAC:R-HSA-72706	GTP hydrolysis and joining of the 60S ribosomal subunit	0.0152061	RPL21,RPL32,RPSA,RPL26,RPL14,RPL15
REAC:R-HSA-1799339	SRP-dependent cotranslational protein targeting to membrane	0.0152061	RPL21,RPL32,RPSA,RPL26,RPL14,RPL15
REAC:R-HSA-975957	Nonsense Mediated Decay (NMD) enhanced by the Exon Junction Complex (EJC)	0.0176211	RPL21,RPL32,RPSA,RPL26,RPL14,RPL15
REAC:R-HSA-927802	Nonsense-Mediated Decay (NMD)	0.0176211	RPL21,RPL32,RPSA,RPL26,RPL14,RPL15
REAC:R-HSA-9010553	Regulation of expression of SLITs and ROBOs	0.0181115	RPL21,RPL32,UBB,RPSA,RPL26,RPL14,RPL15
REAC:R-HSA-2408522	Selenoamino acid metabolism	0.018491	RPL21,RPL32,RPSA,RPL26,RPL14,RPL15
REAC:R-HSA-72737	Cap-dependent Translation Initiation	0.0213092	RPL21,RPL32,RPSA,RPL26,RPL14,RPL15
REAC:R-HSA-72613	Eukaryotic Translation Initiation	0.0213092	RPL21,RPL32,RPSA,RPL26,RPL14,RPL15
