# Supplementary material for: Evolution of Advanced Chronic Lymphoid Leukemia Unveiled by Single-Cell Transcriptomics: A Case Report
Source: Front Oncol. 2020 Oct 30;10:584607. doi: 10.3389/fonc.2020.584607 (PMC7664833; doi:10.3389/fonc.2020.584607)
Supplement: Supplementary file 8 [file Table_4.xlsx]

## Sheet: Table_S4
pathway	p_value
Peptide chain elongation	6.0997e-18
Eukaryotic Translation Termination	6.0997e-18
Selenocysteine synthesis	6.0997e-18
Eukaryotic Translation Elongation	6.0997e-18
Nonsense Mediated Decay (NMD) independent of the Exon Junction Complex (EJC)	6.11152e-18
Viral mRNA Translation	7.9263e-18
Formation of a pool of free 40S subunits	1.3977e-17
Response of EIF2AK4 (GCN2) to amino acid deficiency	1.3977e-17
L13a-mediated translational silencing of Ceruloplasmin expression	9.01604e-17
GTP hydrolysis and joining of the 60S ribosomal subunit	9.78465e-17
SRP-dependent cotranslational protein targeting to membrane	1.28626e-16
Nonsense-Mediated Decay (NMD)	1.30525e-16
Nonsense Mediated Decay (NMD) enhanced by the Exon Junction Complex (EJC)	1.30525e-16
Selenoamino acid metabolism	1.73411e-16
Cap-dependent Translation Initiation	2.15632e-16
Eukaryotic Translation Initiation	2.15632e-16
Influenza Viral RNA Transcription and Replication	5.69101e-16
Regulation of expression of SLITs and ROBOs	2.01863e-15
Influenza Infection	8.21543e-15
Signaling by ROBO receptors	3.12189e-13
Major pathway of rRNA processing in the nucleolus and cytosol	1.08774e-12
rRNA processing in the nucleus and cytosol	2.92486e-12
rRNA processing	8.74845e-11
Translation	8.78216e-09
Metabolism of amino acids and derivatives	8.75375e-08
NGF-stimulated transcription	1.75796e-05
Interferon gamma signaling	7.58823e-05
Formation of the ternary complex, and subsequently, the 43S complex	0.00011713
HSP90 chaperone cycle for steroid hormone receptors (SHR)	0.000189082
Ribosomal scanning and start codon recognition	0.000245614
Translation initiation complex formation	0.000245614
Endosomal/Vacuolar pathway	0.000248306
Activation of the mRNA upon binding of the cap-binding complex and eIFs, and subsequent binding to 43S	0.000257816
Interferon Signaling	0.000262435
Nuclear Events (kinase and transcription factor activation)	0.000271055
Attenuation phase	0.000394456
Estrogen-dependent gene expression	0.000507529
Interferon alpha/beta signaling	0.000507529
EPHB-mediated forward signaling	0.00116585
HSF1-dependent transactivation	0.0017254
Chaperone Mediated Autophagy	0.0021377
Antigen Presentation: Folding, assembly and peptide loading of class I MHC	0.00423477
Fcgamma receptor (FCGR) dependent phagocytosis	0.00511896
HSF1 activation	0.00832353
Interleukin-4 and Interleukin-13 signaling	0.00902626
Signaling by NTRK1 (TRKA)	0.0108836
ER-Phagosome pathway	0.0118819
ESR-mediated signaling	0.012044
Gluconeogenesis	0.0121454
Sema3A PAK dependent Axon repulsion	0.013407
RHO GTPases Activate WASPs and WAVEs	0.0145244
FOXO-mediated transcription	0.0200845
Negative regulation of MAPK pathway	0.0208239
Signaling by NTRKs	0.0224194
Deactivation of the beta-catenin transactivating complex	0.0240849
Antigen processing-Cross presentation	0.0240867
Glycolysis	0.0269467
Deregulated CDK5 triggers multiple neurodegenerative pathways in Alzheimer's disease models	0.0294982
Neurodegenerative Diseases	0.0294982
RHO GTPase Effectors	0.0329673
Aggrephagy	0.0361941
Diseases of programmed cell death	0.0361941
Neutrophil degranulation	0.0393946
Downstream signaling events of B Cell Receptor (BCR)	0.0400206
Translocation of ZAP-70 to Immunological synapse	0.0435091
TCF dependent signaling in response to WNT	0.048696
