# Supplementary material for: Evolution of Advanced Chronic Lymphoid Leukemia Unveiled by Single-Cell Transcriptomics: A Case Report
Source: Front Oncol. 2020 Oct 30;10:584607. doi: 10.3389/fonc.2020.584607 (PMC7664833; doi:10.3389/fonc.2020.584607)
Supplement: Supplementary file 9 [file Table_5.xlsx]

## Sheet: Table_S5
gene_symbol	logFC	pct.1	pct.2	p_val_adj
BIRC3	0.484719	0.74	0.406	3.88695e-18
CXCR4	0.427394	0.857	0.707	1.68091e-13
MTDH	0.373391	0.71	0.546	1.95022e-08
CLEC2D	0.340876	0.637	0.428	2.82194e-08
PCDH9	0.338938	0.52	0.258	4.98457e-09
PNRC1	0.323878	0.941	0.843	1.55458e-10
GABPB1-AS1	0.322696	0.763	0.576	2.9694e-06
FCRL5	0.316719	0.592	0.402	8.36165e-05
CD69	0.313451	0.435	0.266	0.0028256
FOSB	0.300003	0.606	0.454	0.000621085
SYNE2	0.296855	0.839	0.786	0.00089829
PRKCB	0.296534	0.763	0.629	2.29603e-06
YBX3	0.295357	0.703	0.533	0.000128318
BTG2	0.283815	0.646	0.459	9.72752e-06
PRDM2	0.274944	0.831	0.769	0.000106557
FUS	0.271705	0.841	0.699	1.41697e-06
CCDC88A	0.270631	0.899	0.817	0.000568136
JUNB	0.270612	0.553	0.415	0.0449495
FOS	0.267327	0.462	0.297	0.0572658
BTG1	0.262398	0.934	0.86	9.22176e-05
IL4R	0.259887	0.674	0.459	1.58929e-05
TTN	0.257274	0.688	0.611	1
JUND	0.254286	0.937	0.843	5.16448e-06
JUN	0.253543	0.812	0.712	1
CORO1A	-0.252246	0.455	0.716	2.56314e-07
RPS28	-0.254541	1	1	1.77371e-16
UQCRH	-0.257084	0.675	0.86	6.35882e-07
RPL27A	-0.265298	0.998	1	1.14992e-16
PTMS	-0.270229	0.382	0.598	5.3203e-06
RPS18	-0.270641	1	1	7.66727e-19
RPS19	-0.271172	1	1	1.33232e-15
GRN	-0.272026	0.241	0.472	7.95815e-08
CD27	-0.275842	0.461	0.694	1.99775e-07
MS4A6A	-0.276385	0.209	0.441	5.1632e-08
RAC2	-0.281521	0.471	0.721	3.26817e-08
VAMP8	-0.288555	0.464	0.694	1.19837e-08
COTL1	-0.29646	0.457	0.716	2.53534e-09
HLA-DRB1	-0.312853	0.998	1	1.91774e-14
RHOC	-0.319573	0.251	0.537	5.99373e-13
HLA-DQA1	-0.321341	0.825	0.926	3.9907e-07
GAPDH	-0.329969	0.696	0.852	1.49273e-08
SRGN	-0.33149	0.515	0.764	9.91807e-10
S100A6	-0.331976	0.867	0.93	1.95729e-07
LINC01857	-0.346696	0.466	0.738	7.51509e-12
NEAT1	-0.373824	0.759	0.886	2.91045e-06
HLA-DRA	-0.388495	0.995	1	1.9419e-29
NAPSB	-0.421731	0.405	0.721	2.18941e-15
HLA-DPA1	-0.433703	0.967	0.996	6.03065e-25
ACTG1	-0.447767	0.78	0.943	3.4702e-15
CD52	-0.479859	0.972	1	2.27829e-36
WFDC21P	-0.480009	0.515	0.843	4.57338e-21
HLA-DQB1	-0.480643	0.817	0.939	2.94528e-19
HLA-DPB1	-0.572323	0.946	0.991	1.05079e-40
LGALS1	-0.584307	0.452	0.664	2.22476e-11
S100A4	-0.730871	0.614	0.882	5.25994e-27
